# Supplementary material for: Genome-Wide Analysis and Expression Profiling of Soybean RbcS Family in Response to Plant Hormones and Functional Identification of GmRbcS8 in Soybean Mosaic Virus
Source: Int J Mol Sci. 2024 Aug 26;25(17):9231. doi: 10.3390/ijms25179231 (PMC11395302; doi:10.3390/ijms25179231)
Supplement: Supplementary file 1 [file ijms-25-09231-s001.zip]

Archive with 6 entries (5 files):
- ijms-3144116-supplementary/
- ijms-3144116-supplementary/Supplementary Table 1.xlsx
- ijms-3144116-supplementary/Supplementary Table 2.xlsx
- ijms-3144116-supplementary/Supplementary Table 3.xlsx
- ijms-3144116-supplementary/Supplementary Table 4.xlsx
- ijms-3144116-supplementary/Supplementary Table 5.xlsx
