# Supplementary material for: Genome-Wide Analysis and Expression Profiling of Soybean RbcS Family in Response to Plant Hormones and Functional Identification of GmRbcS8 in Soybean Mosaic Virus
Source: Int J Mol Sci. 2024 Aug 26;25(17):9231. doi: 10.3390/ijms25179231 (PMC11395302; doi:10.3390/ijms25179231)
Supplement: Supplementary file 1 [file ijms-25-09231-s001.zip › ijms-3144116-supplementary/Supplementary Table 1.xlsx]

## Sheet: Sheet1
Supplementary Table 1. Predicted conserved motifs of the GmRbcSs proteins.
Motif	Sequence
Motif1	MVAPFTGLKSMAGFPVRKTNYDITSIASN
Motif2	TMWKLPMFGCTDASQVLKELQEAKTAYPNGFIRIIGFDNVRQVQC
Motif3	KKKFETLSYLPPLDDEQLAKE
Motif4	EHGFVYREHNRSPGYYDGRYW
Motif5	MASSMMSSPAVTTVN
Motif6	DGWIPCLEFEL
Motif7	CMKVWPPI
Motif8	ISFIAYKPPGF
Motif9	VEYLLR
Motif10	WKITMHQH
Motif11	WKRKIQSN
Motif12	HEAGNG
Motif13	IFIVHK
Motif14	MLKDGWIPC
Motif15	NNCNLC
