# Supplementary material for: Genome-Wide Analysis and Expression Profiling of Soybean RbcS Family in Response to Plant Hormones and Functional Identification of GmRbcS8 in Soybean Mosaic Virus
Source: Int J Mol Sci. 2024 Aug 26;25(17):9231. doi: 10.3390/ijms25179231 (PMC11395302; doi:10.3390/ijms25179231)
Supplement: Supplementary file 1 [file ijms-25-09231-s001.zip › ijms-3144116-supplementary/Supplementary Table 2.xlsx]

## Sheet: Sheet1
Supplementary Table 2. The orthologous RbcS genes pairs between soybean and other four species.
Glycine max	Solanum lycopersicum	Arabidopsis thaliana	Nicotiana benthamiana	Medicago truncatula
Glyma.08G365300	Solyc02G085950	AT01G67090	Nb03G23370	Medtr06G018310
	Solyc02G000799			Medtr07G007120
Glyma.13G046200	Solyc02G085950	AT01G67090	Nb03G23370	Medtr06G018310
	Solyc02G000799	AT05G38410		Medtr07G007120
Glyma.13G097100			Nb11G19750	Medtr04G127870
Glyma.18G296900	Solyc03G034220	AT01G67090	Nb03G23370	Medtr06G018310
	Solyc02G000799	AT05G38410	Nb17G17850	Medtr07G007120
Glyma.19G046600	Solyc02G085950	AT01G67090	Nb03G23370	Medtr06G018310
	Solyc02G000799	AT05G38410
