# Supplementary material for: Genome-Wide Analysis and Expression Profiling of Soybean RbcS Family in Response to Plant Hormones and Functional Identification of GmRbcS8 in Soybean Mosaic Virus
Source: Int J Mol Sci. 2024 Aug 26;25(17):9231. doi: 10.3390/ijms25179231 (PMC11395302; doi:10.3390/ijms25179231)
Supplement: Supplementary file 1 [file ijms-25-09231-s001.zip › ijms-3144116-supplementary/Supplementary Table 3.xlsx]

## Sheet: Sheet1
Supplementary Table 3. The Ka / Ks ratio of the RbcSs genes in soybean with A. thaliana, N. benthamiana, S. lycopersicum and M. truncatula.
Gene 1	Gene 2	Ka	Ks	Ka vs Ks
Glyma.08G365300	AT01G67090	0.237498	0.973601	0.243938
Glyma.13G046200	AT01G67090	0.149318	1.05274	0.141838
Glyma.18G296900	AT01G67090	0.230173	0.857114	0.268545
Glyma.19G046600	AT01G67090	0.149486	0.895133	0.166999
Glyma.13G046200	AT05G38410	0.149225	1.07304	0.139067
Glyma.18G296900	AT05G38410	0.233723	0.832009	0.280913
Glyma.19G046600	AT05G38410	0.149393	0.912679	0.163686
Glyma.08G365300	Nb03G23370	0.237385	1.09997	0.215811
Glyma.13G046200	Nb03G23370	0.176739	0.930342	0.189972
Glyma.13G097100	Nb11G19750	0.179052	1.40422	0.127509
Glyma.18G296900	Nb03G23370	0.213211	1.11684	0.190906
Glyma.18G296900	Nb17G17850	0.198737	1.50845	0.13175
Glyma.19G046600	Nb03G23370	0.178481	0.883312	0.202059
Glyma.08G365300	Solyc02G085950	0.248833	0.818054	0.304177
Glyma.08G365300	Solyc02G000799	0.678849	NaN	NaN
Glyma.13G046200	Solyc02G085950	0.225756	1.50111	0.150392
Glyma.13G046200	Solyc02G000799	0.109506	0.785976	0.139325
Glyma.18G296900	Solyc03G034220	0.912041	0.819025	1.11357
Glyma.18G296900	Solyc02G000799	0.183927	0.779829	0.235856
Glyma.19G046600	Solyc02G085950	0.218933	1.62805	0.134476
Glyma.19G046600	Solyc02G000799	0.109506	0.682364	0.16048
Glyma.08G365300	Medtr06G018310	0.296685	0.905289	0.327724
Glyma.08G365300	Medtr07G007120	1.22262	NaN	NaN
Glyma.13G097100	Medtr04G127870	0.11437	0.60889	0.187833
Glyma.13G046200	Medtr06G018310	0.188759	0.865637	0.218058
Glyma.13G046200	Medtr07G007120	0.357561	1.10204	0.324454
Glyma.18G296900	Medtr06G018310	0.23619	1.07879	0.21894
Glyma.18G296900	Medtr07G007120	0.231105	1.03442	0.223415
Glyma.19G046600	Medtr06G018310	0.188896	0.792823	0.238257
