# Supplementary material for: Genome-Wide Analysis and Expression Profiling of Soybean RbcS Family in Response to Plant Hormones and Functional Identification of GmRbcS8 in Soybean Mosaic Virus
Source: Int J Mol Sci. 2024 Aug 26;25(17):9231. doi: 10.3390/ijms25179231 (PMC11395302; doi:10.3390/ijms25179231)
Supplement: Supplementary file 1 [file ijms-25-09231-s001.zip › ijms-3144116-supplementary/Supplementary Table 4.xlsx]

## Sheet: Sheet1
Supplementary Table 4. The cis-acting elements in the promoter of GmRbcS genes.
Gene ID	Site Name	Sequence	Position	Strand	Function	Numbers
Glyma.08G365300	Myb-binding site	CAACAG	537	-		142
Glyma.08G365300	MBS	CAACTG	1660	-	MYB binding site involved in drought-inducibility
Glyma.08G365300	STRE	AGGGG	465	-
Glyma.08G365300	STRE	AGGGG	1880	-
Glyma.08G365300	CAT-box	GCCACT	216	+	cis-acting regulatory element related to meristem expression
Glyma.08G365300	ABRE	CACGTG	677	+	cis-acting element involved in the abscisic acid responsiveness
Glyma.08G365300	ABRE	ACGTG	678	+	cis-acting element involved in the abscisic acid responsiveness
Glyma.08G365300	AAGAA-motif	GAAAGAA	161	+
Glyma.08G365300	AAGAA-motif	GAAAGAA	1609	+
Glyma.08G365300	AAGAA-motif	GAAAGAA	1679	-
Glyma.08G365300	CAAT-box	CAAT	60	-
Glyma.08G365300	CAAT-box	CAAT	75	-
Glyma.08G365300	CAAT-box	CAAAT	181	+	common cis-acting element in promoter and enhancer regions
Glyma.08G365300	CAAT-box	CAAAT	264	+	common cis-acting element in promoter and enhancer regions
Glyma.08G365300	CAAT-box	CAAAT	267	-	common cis-acting element in promoter and enhancer regions
Glyma.08G365300	CAAT-box	CAAAT	300	-	common cis-acting element in promoter and enhancer regions
Glyma.08G365300	CAAT-box	CAAAT	423	+	common cis-acting element in promoter and enhancer regions
Glyma.08G365300	CAAT-box	CCCAATTT	424	-	common cis-acting element in promoter and enhancer regions
Glyma.08G365300	CAAT-box	CCAAT	426	-	common cis-acting element in promoter and enhancer regions
Glyma.08G365300	CAAT-box	CAAAT	498	+	common cis-acting element in promoter and enhancer regions
Glyma.08G365300	CAAT-box	CAAT	503	+
Glyma.08G365300	CAAT-box	CAAT	644	+
Glyma.08G365300	CAAT-box	CAAT	700	+
Glyma.08G365300	CAAT-box	CCAAT	709	+	common cis-acting element in promoter and enhancer regions
Glyma.08G365300	CAAT-box	CAAT	710	+
Glyma.08G365300	CAAT-box	CAAT	731	+
Glyma.08G365300	CAAT-box	CAAAT	733	-	common cis-acting element in promoter and enhancer regions
Glyma.08G365300	CAAT-box	CAAT	877	-
Glyma.08G365300	CAAT-box	CAAT	1158	+
Glyma.08G365300	CAAT-box	CAAT	1215	-
Glyma.08G365300	CAAT-box	CAAT	1229	+
Glyma.08G365300	CAAT-box	CAAAT	1231	-	common cis-acting element in promoter and enhancer regions
Glyma.08G365300	CAAT-box	CAAT	1266	+
Glyma.08G365300	CAAT-box	CAAAT	1268	-	common cis-acting element in promoter and enhancer regions
Glyma.08G365300	CAAT-box	CAAAT	1328	-	common cis-acting element in promoter and enhancer regions
Glyma.08G365300	CAAT-box	CAAT	1373	+
Glyma.08G365300	CAAT-box	CAAT	1387	-
Glyma.08G365300	CAAT-box	CAAT	1411	+
Glyma.08G365300	CAAT-box	CCAAT	1445	+	common cis-acting element in promoter and enhancer regions
Glyma.08G365300	CAAT-box	CAAT	1446	+
Glyma.08G365300	CAAT-box	CAAT	1506	+
Glyma.08G365300	CAAT-box	CAAT	1687	-
Glyma.08G365300	CAAT-box	CAAAT	1751	-	common cis-acting element in promoter and enhancer regions
Glyma.08G365300	CAAT-box	CAAT	1830	+
Glyma.08G365300	CAAT-box	CAAT	1835	+
Glyma.08G365300	CAAT-box	CAAT	1847	+
Glyma.08G365300	CAAT-box	CAAT	1876	+
Glyma.08G365300	CAAT-box	CAAAT	1900	-	common cis-acting element in promoter and enhancer regions
Glyma.08G365300	AT~TATA-box	TATATA	320	+
Glyma.08G365300	AT~TATA-box	TATATA	322	+
Glyma.08G365300	AT~TATA-box	TATATA	785	+
Glyma.08G365300	AT~TATA-box	TATATA	1910	-
Glyma.08G365300	I-box	AAGATAAGGCT	1349	+	part of a light responsive element
Glyma.08G365300	O2-site	GATGATGTGG	892	-	cis-acting regulatory element involved in zein metabolism regulation
Glyma.08G365300	G-Box	CACGTG	677	+	cis-acting regulatory element involved in light responsiveness
Glyma.08G365300	box S	AGCCACC	382	-
Glyma.08G365300	MYC	CATTTG	181	-
Glyma.08G365300	MYC	CATTTG	1899	+
Glyma.08G365300	LTR	CCGAAA	103	+	cis-acting element involved in low-temperature responsiveness
Glyma.08G365300	RY-element	CATGCATG	1591	-	cis-acting regulatory element involved in seed-specific regulation
Glyma.08G365300	CGTCA-motif	CGTCA	949	-	cis-acting regulatory element involved in the MeJA-responsiveness
Glyma.08G365300	CGTCA-motif	CGTCA	1097	-	cis-acting regulatory element involved in the MeJA-responsiveness
Glyma.08G365300	CGTCA-motif	CGTCA	1315	+	cis-acting regulatory element involved in the MeJA-responsiveness
Glyma.08G365300	MYB	CAACCA	348	-
Glyma.08G365300	MYB	TAACCA	357	+
Glyma.08G365300	MYB	CAACAG	537	-
Glyma.08G365300	MYB	CAACCA	1120	+
Glyma.08G365300	MYB	CAACCA	1271	-
Glyma.08G365300	MYB recognition site	CCGTTG	1852	-
Glyma.08G365300	WUN-motif	AAATTTCTT	475	+
Glyma.08G365300	WUN-motif	AAATTACT	1127	-
Glyma.08G365300	as-1	TGACG	949	+
Glyma.08G365300	as-1	TGACG	1097	+
Glyma.08G365300	as-1	TGACG	1315	-
Glyma.08G365300	ERE	ATTTTAAA	1200	+
Glyma.08G365300	ARE	AAACCA	750	+	cis-acting regulatory element essential for the anaerobic induction
Glyma.08G365300	ARE	AAACCA	984	-	cis-acting regulatory element essential for the anaerobic induction
Glyma.08G365300	ARE	AAACCA	1379	-	cis-acting regulatory element essential for the anaerobic induction
Glyma.08G365300	ARE	AAACCA	1393	-	cis-acting regulatory element essential for the anaerobic induction
Glyma.08G365300	MYB-like sequence	TAACCA	357	+
Glyma.08G365300	GT1-motif	GGTTAA	1721	-	light responsive element
Glyma.08G365300	TCT-motif	TCTTAC	739	+	part of a light responsive element
Glyma.08G365300	TCT-motif	TCTTAC	844	+	part of a light responsive element
Glyma.08G365300	W box	TTGACC	400	+
Glyma.08G365300	GATA-motif	AAGGATAAGG	583	+	part of a light responsive element
Glyma.08G365300	TATA-box	TATACA	42	-	core promoter element around -30 of transcription start
Glyma.08G365300	TATA-box	TATA	44	+	core promoter element around -30 of transcription start
Glyma.08G365300	TATA-box	ATATAA	70	+	core promoter element around -30 of transcription start
Glyma.08G365300	TATA-box	TATA	71	+	core promoter element around -30 of transcription start
Glyma.08G365300	TATA-box	ATATAT	129	+	core promoter element around -30 of transcription start
Glyma.08G365300	TATA-box	TATA	130	+	core promoter element around -30 of transcription start
Glyma.08G365300	TATA-box	ATATAA	228	+	core promoter element around -30 of transcription start
Glyma.08G365300	TATA-box	TATA	229	+	core promoter element around -30 of transcription start
Glyma.08G365300	TATA-box	TATATA	320	+	core promoter element around -30 of transcription start
Glyma.08G365300	TATA-box	ATATAT	321	+	core promoter element around -30 of transcription start
Glyma.08G365300	TATA-box	TATATA	322	+	core promoter element around -30 of transcription start
Glyma.08G365300	TATA-box	TATA	324	+	core promoter element around -30 of transcription start
Glyma.08G365300	TATA-box	TATAAAT	687	-	core promoter element around -30 of transcription start
Glyma.08G365300	TATA-box	TATAAA	688	-	core promoter element around -30 of transcription start
Glyma.08G365300	TATA-box	TATAA	689	-	core promoter element around -30 of transcription start
Glyma.08G365300	TATA-box	TATA	690	+	core promoter element around -30 of transcription start
Glyma.08G365300	TATA-box	TATATAA	784	-	core promoter element around -30 of transcription start
Glyma.08G365300	TATA-box	TATATA	785	+	core promoter element around -30 of transcription start
Glyma.08G365300	TATA-box	TATA	787	+	core promoter element around -30 of transcription start
Glyma.08G365300	TATA-box	TATA	874	+	core promoter element around -30 of transcription start
Glyma.08G365300	TATA-box	TATAA	1196	-	core promoter element around -30 of transcription start
Glyma.08G365300	TATA-box	TATA	1197	-	core promoter element around -30 of transcription start
Glyma.08G365300	TATA-box	ATATAA	1456	+	core promoter element around -30 of transcription start
Glyma.08G365300	TATA-box	TATA	1457	-	core promoter element around -30 of transcription start
Glyma.08G365300	TATA-box	TATAA	1733	-	core promoter element around -30 of transcription start
Glyma.08G365300	TATA-box	TATA	1734	-	core promoter element around -30 of transcription start
Glyma.08G365300	TATA-box	TATATA	1910	-	core promoter element around -30 of transcription start
Glyma.08G365300	TATA-box	TATA	1912	-	core promoter element around -30 of transcription start
Glyma.08G365300	TGACG-motif	TGACG	949	+	cis-acting regulatory element involved in the MeJA-responsiveness
Glyma.08G365300	TGACG-motif	TGACG	1097	+	cis-acting regulatory element involved in the MeJA-responsiveness
Glyma.08G365300	TGACG-motif	TGACG	1315	-	cis-acting regulatory element involved in the MeJA-responsiveness
Glyma.08G365300	Unnamed__1	GAATTTAATTAA	298	+	60K protein binding site
Glyma.08G365300	Unnamed__4	CTCC	158	-
Glyma.08G365300	Unnamed__4	CTCC	416	-
Glyma.08G365300	Unnamed__4	CTCC	468	+
Glyma.08G365300	Unnamed__4	CTCC	608	+
Glyma.08G365300	Unnamed__4	CTCC	801	+
Glyma.08G365300	Unnamed__4	CTCC	853	+
Glyma.08G365300	Unnamed__4	CTCC	1117	+
Glyma.08G365300	Unnamed__4	CTCC	1287	-
Glyma.08G365300	Unnamed__4	CTCC	1293	-
Glyma.08G365300	Unnamed__4	CTCC	1492	-
Glyma.08G365300	Unnamed__4	CTCC	1746	-
Glyma.08G365300	Myb	TAACTG	1186	+
Glyma.08G365300	Myb	CAACTG	1660	-
Glyma.08G365300	TGA-box	TGACGTAA	949	+	part of an auxin-responsive element
Glyma.08G365300	MSA-like	TCCAACGGT	1850	+	cis-acting element involved in cell cycle regulation
Glyma.08G365300	G-box	CACGTG	677	+	cis-acting regulatory element involved in light responsiveness
Glyma.08G365300	CCAAT-box	CAACGG	1852	+	MYBHv1 binding site
Glyma.08G365300		motif_sequence	98	+	short_function
Glyma.08G365300		motif_sequence	492	+	short_function
Glyma.08G365300		motif_sequence	597	-	short_function
Glyma.08G365300		motif_sequence	630	-	short_function
Glyma.08G365300		motif_sequence	1062	+	short_function
Glyma.08G365300		motif_sequence	1293	-	short_function
Glyma.08G365300		motif_sequence	1616	-	short_function
Glyma.08G365300	Box III	atCATTTTCACt	1837	+	protein binding site
Glyma.13G046200	chs-CMA1a	TTACTTAA	235	+	part of a light responsive element	183
Glyma.13G046200	LTR	CCGAAA	1914	-	cis-acting element involved in low-temperature responsiveness
Glyma.13G046200	MYC	CATGTG	250	+
Glyma.13G046200	MYC	CATGTG	388	-
Glyma.13G046200	MYC	CATTTG	731	-
Glyma.13G046200	MYC	CATGTG	1814	-
Glyma.13G046200	Box 4	ATTAAT	1346	-	part of a conserved DNA module involved in light responsiveness
Glyma.13G046200	ACE	CTAACGTATT	1455	-	cis-acting element involved in light responsiveness
Glyma.13G046200	ACE	CTAACGTATT	1686	-	cis-acting element involved in light responsiveness
Glyma.13G046200	TATA	TATAAAAT	1616	+
Glyma.13G046200	WUN-motif	CAATTACAT	1507	-
Glyma.13G046200	MYB	TAACCA	118	+
Glyma.13G046200	MYB	CAACCA	575	-
Glyma.13G046200	MYB	CAACAG	804	-
Glyma.13G046200	MYB	CAACCA	930	+
Glyma.13G046200	MYB	CAACCA	1059	+
Glyma.13G046200	MYB	TAACCA	1066	+
Glyma.13G046200	MYB	CAACCA	1272	-
Glyma.13G046200	MYB	CAACCA	1352	+
Glyma.13G046200	MYB	CAACCA	1920	+
Glyma.13G046200	MYB recognition site	CCGTTG	1900	-
Glyma.13G046200	CAT-box	GCCACT	1150	-	cis-acting regulatory element related to meristem expression
Glyma.13G046200	MBS	CAACTG	778	+	MYB binding site involved in drought-inducibility
Glyma.13G046200	MBS	CAACTG	1565	-	MYB binding site involved in drought-inducibility
Glyma.13G046200	STRE	AGGGG	612	+
Glyma.13G046200	STRE	AGGGG	648	+
Glyma.13G046200	STRE	AGGGG	1384	-
Glyma.13G046200	Myb-binding site	CAACAG	804	-
Glyma.13G046200	GARE-motif	TCTGTTG	803	+	gibberellin-responsive element
Glyma.13G046200	ABRE	GACACGTGGC	1799	-	cis-acting element involved in the abscisic acid responsiveness
Glyma.13G046200	ABRE	CACGTG	1801	-	cis-acting element involved in the abscisic acid responsiveness
Glyma.13G046200	ABRE	ACGTG	1802	+	cis-acting element involved in the abscisic acid responsiveness
Glyma.13G046200	DRE core	GCCGAC	338	+
Glyma.13G046200	AAGAA-motif	gGTAAAGAAA	1585	-
Glyma.13G046200	CAAT-box	CCAAT	22	-	common cis-acting element in promoter and enhancer regions
Glyma.13G046200	CAAT-box	CAAT	35	-
Glyma.13G046200	CAAT-box	CAAAT	68	-	common cis-acting element in promoter and enhancer regions
Glyma.13G046200	CAAT-box	CCAAT	132	-	common cis-acting element in promoter and enhancer regions
Glyma.13G046200	CAAT-box	CCAAT	173	-	common cis-acting element in promoter and enhancer regions
Glyma.13G046200	CAAT-box	CAAT	186	-
Glyma.13G046200	CAAT-box	CAAT	218	-
Glyma.13G046200	CAAT-box	CAAT	292	+
Glyma.13G046200	CAAT-box	CAAT	416	-
Glyma.13G046200	CAAT-box	CAAAT	467	-	common cis-acting element in promoter and enhancer regions
Glyma.13G046200	CAAT-box	CAAAT	504	-	common cis-acting element in promoter and enhancer regions
Glyma.13G046200	CAAT-box	CAAAT	511	-	common cis-acting element in promoter and enhancer regions
Glyma.13G046200	CAAT-box	CAAAT	559	+	common cis-acting element in promoter and enhancer regions
Glyma.13G046200	CAAT-box	CAAAT	638	-	common cis-acting element in promoter and enhancer regions
Glyma.13G046200	CAAT-box	CCAAT	676	-	common cis-acting element in promoter and enhancer regions
Glyma.13G046200	CAAT-box	CAAT	690	-
Glyma.13G046200	CAAT-box	CCAAT	725	-	common cis-acting element in promoter and enhancer regions
Glyma.13G046200	CAAT-box	CAAAT	731	+	common cis-acting element in promoter and enhancer regions
Glyma.13G046200	CAAT-box	CAAT	1037	+
Glyma.13G046200	CAAT-box	CAAT	1052	+
Glyma.13G046200	CAAT-box	CCAAT	1069	+	common cis-acting element in promoter and enhancer regions
Glyma.13G046200	CAAT-box	CAAT	1070	+
Glyma.13G046200	CAAT-box	CAAAT	1124	-	common cis-acting element in promoter and enhancer regions
Glyma.13G046200	CAAT-box	CAAT	1222	-
Glyma.13G046200	CAAT-box	CAAT	1237	-
Glyma.13G046200	CAAT-box	CAAT	1266	-
Glyma.13G046200	CAAT-box	CAAT	1420	-
Glyma.13G046200	CAAT-box	CCAAT	1499	-	common cis-acting element in promoter and enhancer regions
Glyma.13G046200	CAAT-box	CCAAT	1504	+	common cis-acting element in promoter and enhancer regions
Glyma.13G046200	CAAT-box	CAAT	1505	+
Glyma.13G046200	CAAT-box	CAAT	1512	-
Glyma.13G046200	CAAT-box	CCAAT	1593	+	common cis-acting element in promoter and enhancer regions
Glyma.13G046200	CAAT-box	CAAT	1594	+
Glyma.13G046200	CAAT-box	CAAAT	1730	+	common cis-acting element in promoter and enhancer regions
Glyma.13G046200	CAAT-box	CAAT	1740	+
Glyma.13G046200	CAAT-box	CAAT	1828	+
Glyma.13G046200	CAAT-box	CAAT	1895	+
Glyma.13G046200	CAAT-box	CCAAT	1923	+	common cis-acting element in promoter and enhancer regions
Glyma.13G046200	CAAT-box	CAAT	1924	+
Glyma.13G046200	CAAT-box	CCAAT	1945	-	common cis-acting element in promoter and enhancer regions
Glyma.13G046200	CAAT-box	CAAAT	1962	+	common cis-acting element in promoter and enhancer regions
Glyma.13G046200	AT~TATA-box	TATATA	43	+
Glyma.13G046200	AT~TATA-box	TATATAAA	790	-
Glyma.13G046200	AT~TATA-box	TATATA	792	+
Glyma.13G046200	AT~TATA-box	TATATA	794	+
Glyma.13G046200	AT~TATA-box	TATATA	1975	-
Glyma.13G046200	AT~TATA-box	TATATA	1977	-
Glyma.13G046200	O2-site	GATGATGTGG	1369	-	cis-acting regulatory element involved in zein metabolism regulation
Glyma.13G046200	G-Box	CACGTG	1801	-	cis-acting regulatory element involved in light responsiveness
Glyma.13G046200	G-Box	TCCACATGGCA	1812	+	cis-acting regulatory element involved in light responsiveness
Glyma.13G046200	I-box	AAGATAAGGCT	1248	+	part of a light responsive element
Glyma.13G046200	I-box	AGATAAGG	1249	+	part of a light responsive element
Glyma.13G046200	Unnamed__2	AACCTAACCT	1689	-
Glyma.13G046200	Unnamed__1	CGTGG	1800	-
Glyma.13G046200	Myb	CAACTG	778	+
Glyma.13G046200	Myb	TAACTG	852	+
Glyma.13G046200	Myb	CAACTG	1565	-
Glyma.13G046200	Unnamed__4	CTCC	101	-
Glyma.13G046200	Unnamed__4	CTCC	176	-
Glyma.13G046200	Unnamed__4	CTCC	266	-
Glyma.13G046200	Unnamed__4	CTCC	358	+
Glyma.13G046200	Unnamed__4	CTCC	615	-
Glyma.13G046200	Unnamed__4	CTCC	651	-
Glyma.13G046200	Unnamed__4	CTCC	1793	-
Glyma.13G046200	Unnamed__4	CTCC	1798	+
Glyma.13G046200	Unnamed__4	CTCC	1811	+
Glyma.13G046200	Unnamed__4	CTCC	1931	+
Glyma.13G046200	MSA-like	TCCAACGGT	1898	+	cis-acting element involved in cell cycle regulation
Glyma.13G046200	G-box	GCCACGTGGA	1799	-	cis-acting regulatory element involved in light responsiveness
Glyma.13G046200	G-box	ACACGTG(G/t)CACC	1800	+	cis-acting regulatory element involved in light responsiveness
Glyma.13G046200	G-box	CACGTG	1801	-	cis-acting regulatory element involved in light responsiveness
Glyma.13G046200	CCAAT-box	CAACGG	1900	+	MYBHv1 binding site
Glyma.13G046200		motif_sequence	18	-	short_function
Glyma.13G046200		motif_sequence	176	-	short_function
Glyma.13G046200		motif_sequence	229	-	short_function
Glyma.13G046200		motif_sequence	294	+	short_function
Glyma.13G046200		motif_sequence	356	+	short_function
Glyma.13G046200		motif_sequence	482	-	short_function
Glyma.13G046200		motif_sequence	521	-	short_function
Glyma.13G046200		motif_sequence	608	-	short_function
Glyma.13G046200		motif_sequence	631	-	short_function
Glyma.13G046200		motif_sequence	663	-	short_function
Glyma.13G046200		motif_sequence	781	+	short_function
Glyma.13G046200		motif_sequence	881	-	short_function
Glyma.13G046200		motif_sequence	1376	+	short_function
Glyma.13G046200		motif_sequence	1414	+	short_function
Glyma.13G046200		motif_sequence	1471	-	short_function
Glyma.13G046200		motif_sequence	1517	-	short_function
Glyma.13G046200		motif_sequence	1716	+	short_function
Glyma.13G046200		motif_sequence	1777	-	short_function
Glyma.13G046200		motif_sequence	1929	+	short_function
Glyma.13G046200	TCA-element	TCAGAAGAGG	605	+	cis-acting element involved in salicylic acid responsiveness
Glyma.13G046200	AE-box	AGAAACAA	1582	-	part of a module for light response
Glyma.13G046200	ARE	AAACCA	569	-	cis-acting regulatory element essential for the anaerobic induction
Glyma.13G046200	ARE	AAACCA	1601	+	cis-acting regulatory element essential for the anaerobic induction
Glyma.13G046200	ERE	ATTTTAAA	1609	-
Glyma.13G046200	MYB-like sequence	TAACCA	118	+
Glyma.13G046200	MYB-like sequence	TAACCA	1066	+
Glyma.13G046200	TCT-motif	TCTTAC	1184	+	part of a light responsive element
Glyma.13G046200	GT1-motif	GGTTAAT	1064	-	light responsive element
Glyma.13G046200	GT1-motif	GGTTAA	1065	-	light responsive element
Glyma.13G046200	GT1-motif	GGTTAAT	1695	+	light responsive element
Glyma.13G046200	TATA-box	ATATAT	42	+	core promoter element around -30 of transcription start
Glyma.13G046200	TATA-box	TATATA	43	+	core promoter element around -30 of transcription start
Glyma.13G046200	TATA-box	ATATAT	44	+	core promoter element around -30 of transcription start
Glyma.13G046200	TATA-box	TATA	45	+	core promoter element around -30 of transcription start
Glyma.13G046200	TATA-box	TATAAA	190	-	core promoter element around -30 of transcription start
Glyma.13G046200	TATA-box	TATAA	191	-	core promoter element around -30 of transcription start
Glyma.13G046200	TATA-box	TATA	192	+	core promoter element around -30 of transcription start
Glyma.13G046200	TATA-box	TATA	461	+	core promoter element around -30 of transcription start
Glyma.13G046200	TATA-box	TATAAAA	789	-	core promoter element around -30 of transcription start
Glyma.13G046200	TATA-box	TATAAA	790	-	core promoter element around -30 of transcription start
Glyma.13G046200	TATA-box	TATATAA	791	-	core promoter element around -30 of transcription start
Glyma.13G046200	TATA-box	TATATA	792	+	core promoter element around -30 of transcription start
Glyma.13G046200	TATA-box	ATATAT	793	+	core promoter element around -30 of transcription start
Glyma.13G046200	TATA-box	TATATA	794	+	core promoter element around -30 of transcription start
Glyma.13G046200	TATA-box	ATATAT	795	+	core promoter element around -30 of transcription start
Glyma.13G046200	TATA-box	TATA	796	+	core promoter element around -30 of transcription start
Glyma.13G046200	TATA-box	TATACA	1002	-	core promoter element around -30 of transcription start
Glyma.13G046200	TATA-box	TATA	1004	+	core promoter element around -30 of transcription start
Glyma.13G046200	TATA-box	TATAA	1015	-	core promoter element around -30 of transcription start
Glyma.13G046200	TATA-box	TATA	1016	+	core promoter element around -30 of transcription start
Glyma.13G046200	TATA-box	ccTATAAAaa	1139	-	core promoter element around -30 of transcription start
Glyma.13G046200	TATA-box	TATAAAA	1140	-	core promoter element around -30 of transcription start
Glyma.13G046200	TATA-box	TATAAA	1141	-	core promoter element around -30 of transcription start
Glyma.13G046200	TATA-box	TATAA	1142	-	core promoter element around -30 of transcription start
Glyma.13G046200	TATA-box	TATA	1143	-	core promoter element around -30 of transcription start
Glyma.13G046200	TATA-box	TATAAA	1216	-	core promoter element around -30 of transcription start
Glyma.13G046200	TATA-box	TATAA	1217	-	core promoter element around -30 of transcription start
Glyma.13G046200	TATA-box	TATA	1218	-	core promoter element around -30 of transcription start
Glyma.13G046200	TATA-box	TATAA	1318	-	core promoter element around -30 of transcription start
Glyma.13G046200	TATA-box	TATA	1319	-	core promoter element around -30 of transcription start
Glyma.13G046200	TATA-box	TATA	1391	-	core promoter element around -30 of transcription start
Glyma.13G046200	TATA-box	TATA	1398	-	core promoter element around -30 of transcription start
Glyma.13G046200	TATA-box	ATTATA	1490	+	core promoter element around -30 of transcription start
Glyma.13G046200	TATA-box	TATAA	1491	-	core promoter element around -30 of transcription start
Glyma.13G046200	TATA-box	TATA	1492	-	core promoter element around -30 of transcription start
Glyma.13G046200	TATA-box	ccTATAAAaa	1593	+	core promoter element around -30 of transcription start
Glyma.13G046200	TATA-box	ATATAA	1615	+	core promoter element around -30 of transcription start
Glyma.13G046200	TATA-box	TATA	1616	-	core promoter element around -30 of transcription start
Glyma.13G046200	TATA-box	TATA	1869	-	core promoter element around -30 of transcription start
Glyma.13G046200	TATA-box	ATTATA	1973	+	core promoter element around -30 of transcription start
Glyma.13G046200	TATA-box	TATATAA	1974	-	core promoter element around -30 of transcription start
Glyma.13G046200	TATA-box	TATATA	1975	-	core promoter element around -30 of transcription start
Glyma.13G046200	TATA-box	ATATAT	1976	-	core promoter element around -30 of transcription start
Glyma.13G046200	TATA-box	TATATA	1977	-	core promoter element around -30 of transcription start
Glyma.13G046200	TATA-box	TATA	1979	-	core promoter element around -30 of transcription start
Glyma.13G046200	GATA-motif	AAGATAAGATT	1248	+	part of a light responsive element
Glyma.13G046200	MRE	AACCTAA	1692	-	MYB binding site involved in light responsiveness
Glyma.13G097100	CGTCA-motif	CGTCA	341	-	cis-acting regulatory element involved in the MeJA-responsiveness	166
Glyma.13G097100	TATA	TATAAAAT	1827	-
Glyma.13G097100	TCA	TCATCTTCAT	1323	-
Glyma.13G097100	MYB	TAACCA	799	-
Glyma.13G097100	MYB	CAACCA	1378	-
Glyma.13G097100	MYC	CATGTG	629	+
Glyma.13G097100	MYC	CATTTG	1114	-
Glyma.13G097100	MYC	CAATTG	1249	-
Glyma.13G097100	MYC	CAATTG	1284	-
Glyma.13G097100	Myc	TCTCTTA	1134	+
Glyma.13G097100	Box 4	ATTAAT	308	+	part of a conserved DNA module involved in light responsiveness
Glyma.13G097100	Box 4	ATTAAT	881	+	part of a conserved DNA module involved in light responsiveness
Glyma.13G097100	circadian	CAAAGATATC	1490	+	cis-acting regulatory element involved in circadian control
Glyma.13G097100	CAAT-box	CAAT	53	-
Glyma.13G097100	CAAT-box	CAAAT	144	+	common cis-acting element in promoter and enhancer regions
Glyma.13G097100	CAAT-box	CAAT	216	+
Glyma.13G097100	CAAT-box	CAAT	230	-
Glyma.13G097100	CAAT-box	CCAAT	246	+	common cis-acting element in promoter and enhancer regions
Glyma.13G097100	CAAT-box	CAAT	247	+
Glyma.13G097100	CAAT-box	CAAAT	249	-	common cis-acting element in promoter and enhancer regions
Glyma.13G097100	CAAT-box	CAAT	289	-
Glyma.13G097100	CAAT-box	CAAT	353	+
Glyma.13G097100	CAAT-box	CAAAT	355	-	common cis-acting element in promoter and enhancer regions
Glyma.13G097100	CAAT-box	CAAT	382	-
Glyma.13G097100	CAAT-box	CCAAT	396	-	common cis-acting element in promoter and enhancer regions
Glyma.13G097100	CAAT-box	CAAT	422	+
Glyma.13G097100	CAAT-box	CAAT	489	+
Glyma.13G097100	CAAT-box	CAAT	499	+
Glyma.13G097100	CAAT-box	CAAT	517	-
Glyma.13G097100	CAAT-box	CAAT	683	+
Glyma.13G097100	CAAT-box	CAAT	784	-
Glyma.13G097100	CAAT-box	CAAT	791	+
Glyma.13G097100	CAAT-box	CAAAT	817	-	common cis-acting element in promoter and enhancer regions
Glyma.13G097100	CAAT-box	CAAT	877	-
Glyma.13G097100	CAAT-box	CAAT	955	-
Glyma.13G097100	CAAT-box	CCAAT	996	+	common cis-acting element in promoter and enhancer regions
Glyma.13G097100	CAAT-box	CAAT	997	+
Glyma.13G097100	CAAT-box	CAAAT	1030	-	common cis-acting element in promoter and enhancer regions
Glyma.13G097100	CAAT-box	CAAT	1038	+
Glyma.13G097100	CAAT-box	CAAAT	1040	-	common cis-acting element in promoter and enhancer regions
Glyma.13G097100	CAAT-box	CAAT	1053	+
Glyma.13G097100	CAAT-box	CAAAT	1068	-	common cis-acting element in promoter and enhancer regions
Glyma.13G097100	CAAT-box	CAAT	1082	-
Glyma.13G097100	CAAT-box	CAAT	1108	-
Glyma.13G097100	CAAT-box	CAAAT	1114	+	common cis-acting element in promoter and enhancer regions
Glyma.13G097100	CAAT-box	CCAAT	1140	-	common cis-acting element in promoter and enhancer regions
Glyma.13G097100	CAAT-box	CAAT	1202	-
Glyma.13G097100	CAAT-box	CAAT	1206	-
Glyma.13G097100	CAAT-box	CAAT	1249	+
Glyma.13G097100	CAAT-box	CCAAT	1251	-	common cis-acting element in promoter and enhancer regions
Glyma.13G097100	CAAT-box	CAAAT	1273	+	common cis-acting element in promoter and enhancer regions
Glyma.13G097100	CAAT-box	CAAT	1276	-
Glyma.13G097100	CAAT-box	CAAT	1284	+
Glyma.13G097100	CAAT-box	CCAAT	1286	-	common cis-acting element in promoter and enhancer regions
Glyma.13G097100	CAAT-box	CAAT	1303	+
Glyma.13G097100	CAAT-box	CAAAT	1309	+	common cis-acting element in promoter and enhancer regions
Glyma.13G097100	CAAT-box	CAAT	1318	-
Glyma.13G097100	CAAT-box	CAAT	1359	-
Glyma.13G097100	CAAT-box	CAAAT	1404	+	common cis-acting element in promoter and enhancer regions
Glyma.13G097100	CAAT-box	CAAT	1427	+
Glyma.13G097100	CAAT-box	CAAT	1525	-
Glyma.13G097100	CAAT-box	CAAT	1543	-
Glyma.13G097100	CAAT-box	CAAT	1564	-
Glyma.13G097100	CAAT-box	CAAAT	1570	+	common cis-acting element in promoter and enhancer regions
Glyma.13G097100	CAAT-box	CAAT	1581	+
Glyma.13G097100	CAAT-box	CAAT	1619	+
Glyma.13G097100	CAAT-box	CAAAT	1655	-	common cis-acting element in promoter and enhancer regions
Glyma.13G097100	CAAT-box	CAAT	1749	+
Glyma.13G097100	CAAT-box	CAAAT	1751	-	common cis-acting element in promoter and enhancer regions
Glyma.13G097100	CAAT-box	CAAAT	1768	-	common cis-acting element in promoter and enhancer regions
Glyma.13G097100	CAAT-box	TGCCAAC	1897	-	common cis-acting element in promoter and enhancer regions
Glyma.13G097100	CAAT-box	CAAT	1904	+
Glyma.13G097100	CAAT-box	CCAAT	1924	-	common cis-acting element in promoter and enhancer regions
Glyma.13G097100	CAAT-box	CAAT	1962	-
Glyma.13G097100	CAAT-box	CAAT	2101	-
Glyma.13G097100	O2-site	GATGA(C/T)(A/G)TG(A/G)	1416	+	cis-acting regulatory element involved in zein metabolism regulation
Glyma.13G097100	I-box	TGATAATGT	165	-	part of a light responsive element
Glyma.13G097100	GA-motif	ATAGATAA	314	-	part of a light responsive element
Glyma.13G097100	Unnamed__3	AATGATGTGTCAAT	469	-
Glyma.13G097100	MBS	CAACTG	17	-	MYB binding site involved in drought-inducibility
Glyma.13G097100	STRE	AGGGG	1933	-
Glyma.13G097100		motif_sequence	11	-	short_function
Glyma.13G097100		motif_sequence	413	+	short_function
Glyma.13G097100		motif_sequence	449	-	short_function
Glyma.13G097100		motif_sequence	991	+	short_function
Glyma.13G097100		motif_sequence	1325	-	short_function
Glyma.13G097100		motif_sequence	1422	+	short_function
Glyma.13G097100		motif_sequence	1451	-	short_function
Glyma.13G097100		motif_sequence	1665	-	short_function
Glyma.13G097100		motif_sequence	1703	+	short_function
Glyma.13G097100		motif_sequence	1777	-	short_function
Glyma.13G097100		motif_sequence	1804	+	short_function
Glyma.13G097100		motif_sequence	1835	+	short_function
Glyma.13G097100		motif_sequence	1984	+	short_function
Glyma.13G097100		motif_sequence	2078	+	short_function
Glyma.13G097100	CARE	CAACTCAC	1096	-
Glyma.13G097100	GCN4_motif	TGAGTCA	1264	-	cis-regulatory element involved in endosperm expression
Glyma.13G097100	GCN4_motif	TGAGTCA	1390	+	cis-regulatory element involved in endosperm expression
Glyma.13G097100	AAAC-motif	CAATCAAAACCT	2142	+	light responsive element
Glyma.13G097100	Unnamed__1	CGTGG	401	+
Glyma.13G097100	TGACG-motif	TGACG	341	+	cis-acting regulatory element involved in the MeJA-responsiveness
Glyma.13G097100	Myb	CAACTG	17	-
Glyma.13G097100	Unnamed__4	CTCC	523	-
Glyma.13G097100	Unnamed__4	CTCC	1191	+
Glyma.13G097100	Unnamed__4	CTCC	1550	-
Glyma.13G097100	Unnamed__4	CTCC	1865	-
Glyma.13G097100	Unnamed__4	CTCC	1986	+
Glyma.13G097100	Unnamed__6	taTAAATATct	594	+
Glyma.13G097100	Unnamed__6	taTAAATATct	931	-
Glyma.13G097100	TATA-box	TACAAAA	63	-	core promoter element around -30 of transcription start
Glyma.13G097100	TATA-box	ATATAT	121	+	core promoter element around -30 of transcription start
Glyma.13G097100	TATA-box	TATA	122	+	core promoter element around -30 of transcription start
Glyma.13G097100	TATA-box	ATATAT	151	+	core promoter element around -30 of transcription start
Glyma.13G097100	TATA-box	TATA	152	+	core promoter element around -30 of transcription start
Glyma.13G097100	TATA-box	ATTATA	210	+	core promoter element around -30 of transcription start
Glyma.13G097100	TATA-box	TATAA	211	-	core promoter element around -30 of transcription start
Glyma.13G097100	TATA-box	TATA	212	+	core promoter element around -30 of transcription start
Glyma.13G097100	TATA-box	TATTTAAA	223	+	core promoter element around -30 of transcription start
Glyma.13G097100	TATA-box	TATAAAT	297	-	core promoter element around -30 of transcription start
Glyma.13G097100	TATA-box	TATAAA	298	-	core promoter element around -30 of transcription start
Glyma.13G097100	TATA-box	TATAA	299	-	core promoter element around -30 of transcription start
Glyma.13G097100	TATA-box	TATA	300	+	core promoter element around -30 of transcription start
Glyma.13G097100	TATA-box	TATA	319	+	core promoter element around -30 of transcription start
Glyma.13G097100	TATA-box	TATAAAA	591	-	core promoter element around -30 of transcription start
Glyma.13G097100	TATA-box	TATAAA	592	-	core promoter element around -30 of transcription start
Glyma.13G097100	TATA-box	TATAA	593	-	core promoter element around -30 of transcription start
Glyma.13G097100	TATA-box	TATA	594	+	core promoter element around -30 of transcription start
Glyma.13G097100	TATA-box	TATA	900	+	core promoter element around -30 of transcription start
Glyma.13G097100	TATA-box	taTATAAAtc	932	-	core promoter element around -30 of transcription start
Glyma.13G097100	TATA-box	TATAAAA	935	-	core promoter element around -30 of transcription start
Glyma.13G097100	TATA-box	TATAAA	936	-	core promoter element around -30 of transcription start
Glyma.13G097100	TATA-box	TATAA	937	-	core promoter element around -30 of transcription start
Glyma.13G097100	TATA-box	TATA	938	+	core promoter element around -30 of transcription start
Glyma.13G097100	TATA-box	TACATAAA	940	+	core promoter element around -30 of transcription start
Glyma.13G097100	TATA-box	ccTATAAAaa	1237	+	core promoter element around -30 of transcription start
Glyma.13G097100	TATA-box	TATA	1239	-	core promoter element around -30 of transcription start
Glyma.13G097100	TATA-box	TATACA	1337	-	core promoter element around -30 of transcription start
Glyma.13G097100	TATA-box	TATA	1339	-	core promoter element around -30 of transcription start
Glyma.13G097100	TATA-box	TATA	1368	-	core promoter element around -30 of transcription start
Glyma.13G097100	TATA-box	ATATAA	1503	+	core promoter element around -30 of transcription start
Glyma.13G097100	TATA-box	TATA	1504	-	core promoter element around -30 of transcription start
Glyma.13G097100	TATA-box	TATA	1595	-	core promoter element around -30 of transcription start
Glyma.13G097100	TATA-box	ATATAA	1621	+	core promoter element around -30 of transcription start
Glyma.13G097100	TATA-box	TATA	1622	-	core promoter element around -30 of transcription start
Glyma.13G097100	TATA-box	TATAAAA	1828	-	core promoter element around -30 of transcription start
Glyma.13G097100	TATA-box	TATAAA	1829	-	core promoter element around -30 of transcription start
Glyma.13G097100	TATA-box	TATAA	1830	-	core promoter element around -30 of transcription start
Glyma.13G097100	TATA-box	TATA	1831	-	core promoter element around -30 of transcription start
Glyma.13G097100	TATA-box	TATAA	2013	-	core promoter element around -30 of transcription start
Glyma.13G097100	TATA-box	TATA	2014	-	core promoter element around -30 of transcription start
Glyma.13G097100	TATA-box	TATA	2019	-	core promoter element around -30 of transcription start
Glyma.13G097100	TATA-box	TATAA	2166	-	core promoter element around -30 of transcription start
Glyma.13G097100	TATA-box	TATA	2167	-	core promoter element around -30 of transcription start
Glyma.13G097100	TCCC-motif	TCTCCCT	1985	+	part of a light responsive element
Glyma.13G097100	W box	TTGACC	54	+
Glyma.13G097100	W box	TTGACC	1083	+
Glyma.13G097100	TCT-motif	TCTTAC	187	-	part of a light responsive element
Glyma.13G097100	TCT-motif	TCTTAC	609	+	part of a light responsive element
Glyma.13G097100	TCT-motif	TCTTAC	1648	+	part of a light responsive element
Glyma.13G097100	GT1-motif	GGTTAAT	800	+	light responsive element
Glyma.13G097100	ARE	AAACCA	754	-	cis-acting regulatory element essential for the anaerobic induction
Glyma.13G097100	ARE	AAACCA	894	+	cis-acting regulatory element essential for the anaerobic induction
Glyma.13G097100	ARE	AAACCA	1017	-	cis-acting regulatory element essential for the anaerobic induction
Glyma.13G097100	ARE	AAACCA	1735	-	cis-acting regulatory element essential for the anaerobic induction
Glyma.13G097100	MYB-like sequence	TAACCA	799	-
Glyma.13G097100	as-1	TGACG	341	+
Glyma.14G089500	GCN4_motif	TGAGTCA	944	+	cis-regulatory element involved in endosperm expression	161
Glyma.14G089500	Box III	atCATTTTCACt	1824	+	protein binding site
Glyma.14G089500	CCAAT-box	CAACGG	387	+	MYBHv1 binding site
Glyma.14G089500		motif_sequence	83	-	short_function
Glyma.14G089500		motif_sequence	526	+	short_function
Glyma.14G089500		motif_sequence	959	-	short_function
Glyma.14G089500		motif_sequence	1186	-	short_function
Glyma.14G089500		motif_sequence	1250	+	short_function
Glyma.14G089500		motif_sequence	1364	-	short_function
Glyma.14G089500		motif_sequence	1435	-	short_function
Glyma.14G089500		motif_sequence	1609	-	short_function
Glyma.14G089500	P-box	CCTTTTG	1470	-	gibberellin-responsive element
Glyma.14G089500	Myb	CAACTG	1647	-
Glyma.14G089500	Myb	CAACTG	1842	-
Glyma.14G089500	Unnamed__4	CTCC	523	+
Glyma.14G089500	Unnamed__4	CTCC	863	+
Glyma.14G089500	Unnamed__4	CTCC	902	-
Glyma.14G089500	Unnamed__4	CTCC	1283	+
Glyma.14G089500	Unnamed__4	CTCC	1396	+
Glyma.14G089500	Unnamed__4	CTCC	1733	-
Glyma.14G089500	Unnamed__4	CTCC	1957	+
Glyma.14G089500	Unnamed__1	CGTGG	626	+
Glyma.14G089500	TGACG-motif	TGACG	49	+	cis-acting regulatory element involved in the MeJA-responsiveness
Glyma.14G089500	MRE	AACCTAA	987	+	MYB binding site involved in light responsiveness
Glyma.14G089500	TATA-box	taTATAAAtc	12	-	core promoter element around -30 of transcription start
Glyma.14G089500	TATA-box	TATAAAT	13	-	core promoter element around -30 of transcription start
Glyma.14G089500	TATA-box	TATAAA	14	-	core promoter element around -30 of transcription start
Glyma.14G089500	TATA-box	TATATAA	15	-	core promoter element around -30 of transcription start
Glyma.14G089500	TATA-box	TATATA	16	+	core promoter element around -30 of transcription start
Glyma.14G089500	TATA-box	TATA	18	+	core promoter element around -30 of transcription start
Glyma.14G089500	TATA-box	TATAA	131	-	core promoter element around -30 of transcription start
Glyma.14G089500	TATA-box	TATA	132	+	core promoter element around -30 of transcription start
Glyma.14G089500	TATA-box	ATATAT	141	+	core promoter element around -30 of transcription start
Glyma.14G089500	TATA-box	TATA	142	+	core promoter element around -30 of transcription start
Glyma.14G089500	TATA-box	ATTATA	163	+	core promoter element around -30 of transcription start
Glyma.14G089500	TATA-box	TATAA	164	-	core promoter element around -30 of transcription start
Glyma.14G089500	TATA-box	TATA	165	+	core promoter element around -30 of transcription start
Glyma.14G089500	TATA-box	TATAA	182	-	core promoter element around -30 of transcription start
Glyma.14G089500	TATA-box	TATA	183	+	core promoter element around -30 of transcription start
Glyma.14G089500	TATA-box	TATAAA	190	-	core promoter element around -30 of transcription start
Glyma.14G089500	TATA-box	TATAA	191	-	core promoter element around -30 of transcription start
Glyma.14G089500	TATA-box	TATA	192	+	core promoter element around -30 of transcription start
Glyma.14G089500	TATA-box	ATATAT	229	+	core promoter element around -30 of transcription start
Glyma.14G089500	TATA-box	TATA	230	+	core promoter element around -30 of transcription start
Glyma.14G089500	TATA-box	TATATAA	309	-	core promoter element around -30 of transcription start
Glyma.14G089500	TATA-box	TATATA	310	+	core promoter element around -30 of transcription start
Glyma.14G089500	TATA-box	ATATAA	311	+	core promoter element around -30 of transcription start
Glyma.14G089500	TATA-box	TATA	312	+	core promoter element around -30 of transcription start
Glyma.14G089500	TATA-box	TATA	326	+	core promoter element around -30 of transcription start
Glyma.14G089500	TATA-box	TATA	455	+	core promoter element around -30 of transcription start
Glyma.14G089500	TATA-box	ATATAT	459	+	core promoter element around -30 of transcription start
Glyma.14G089500	TATA-box	TATATA	460	+	core promoter element around -30 of transcription start
Glyma.14G089500	TATA-box	ATATAT	461	+	core promoter element around -30 of transcription start
Glyma.14G089500	TATA-box	TATA	462	+	core promoter element around -30 of transcription start
Glyma.14G089500	TATA-box	TATAAA	663	-	core promoter element around -30 of transcription start
Glyma.14G089500	TATA-box	TATAA	664	-	core promoter element around -30 of transcription start
Glyma.14G089500	TATA-box	TATA	665	+	core promoter element around -30 of transcription start
Glyma.14G089500	TATA-box	TATA	845	+	core promoter element around -30 of transcription start
Glyma.14G089500	TATA-box	TATAAA	892	-	core promoter element around -30 of transcription start
Glyma.14G089500	TATA-box	TATAA	893	-	core promoter element around -30 of transcription start
Glyma.14G089500	TATA-box	TATA	894	+	core promoter element around -30 of transcription start
Glyma.14G089500	TATA-box	TATACA	1006	-	core promoter element around -30 of transcription start
Glyma.14G089500	TATA-box	TATA	1008	-	core promoter element around -30 of transcription start
Glyma.14G089500	TATA-box	TATA	1022	-	core promoter element around -30 of transcription start
Glyma.14G089500	TATA-box	TATA	1233	-	core promoter element around -30 of transcription start
Glyma.14G089500	TATA-box	TATAA	1320	-	core promoter element around -30 of transcription start
Glyma.14G089500	TATA-box	TATA	1321	-	core promoter element around -30 of transcription start
Glyma.14G089500	TATA-box	TACAAAA	1468	+	core promoter element around -30 of transcription start
Glyma.14G089500	TATA-box	TATAAAT	1560	-	core promoter element around -30 of transcription start
Glyma.14G089500	TATA-box	TATAAA	1561	-	core promoter element around -30 of transcription start
Glyma.14G089500	TATA-box	TATAA	1562	-	core promoter element around -30 of transcription start
Glyma.14G089500	TATA-box	TATA	1563	-	core promoter element around -30 of transcription start
Glyma.14G089500	TATA-box	ATTATA	1613	+	core promoter element around -30 of transcription start
Glyma.14G089500	TATA-box	TATAA	1614	-	core promoter element around -30 of transcription start
Glyma.14G089500	TATA-box	TATA	1615	-	core promoter element around -30 of transcription start
Glyma.14G089500	TATA-box	TATAA	1720	-	core promoter element around -30 of transcription start
Glyma.14G089500	TATA-box	TATA	1721	-	core promoter element around -30 of transcription start
Glyma.14G089500	TATA-box	TATATA	1897	-	core promoter element around -30 of transcription start
Glyma.14G089500	TATA-box	TATA	1899	-	core promoter element around -30 of transcription start
Glyma.14G089500	TATA-box	TACAAAA	1910	-	core promoter element around -30 of transcription start
Glyma.14G089500	W box	TTGACC	550	+
Glyma.14G089500	GT1-motif	GGTTAA	678	-	light responsive element
Glyma.14G089500	GT1-motif	GGTTAAT	765	+	light responsive element
Glyma.14G089500	GT1-motif	GTGTGTGAA	1451	-	light responsive element
Glyma.14G089500	GT1-motif	GGTTAA	1708	-	light responsive element
Glyma.14G089500	MYB-like sequence	TAACCA	306	-
Glyma.14G089500	MYB-like sequence	TAACCA	764	-
Glyma.14G089500	AE-box	AGAAACTT	822	-	part of a module for light response
Glyma.14G089500	as-1	TGACG	49	+
Glyma.14G089500	MYB recognition site	CCGTTG	387	-
Glyma.14G089500	MYB	TAACCA	306	-
Glyma.14G089500	MYB	CAACCA	738	-
Glyma.14G089500	MYB	TAACCA	764	-
Glyma.14G089500	MYB	CAACCA	811	-
Glyma.14G089500	MYB	CAACAG	1839	+
Glyma.14G089500	CGTCA-motif	CGTCA	49	-	cis-acting regulatory element involved in the MeJA-responsiveness
Glyma.14G089500	Sp1	GGGCGG	568	-	light responsive element
Glyma.14G089500	Box 4	ATTAAT	1236	-	part of a conserved DNA module involved in light responsiveness
Glyma.14G089500	MYC	CATGTG	157	-
Glyma.14G089500	MYC	CATTTG	1336	+
Glyma.14G089500	MYC	CATGTG	1529	-
Glyma.14G089500	MYC	CATTTG	1886	+
Glyma.14G089500	box S	AGCCACC	1952	-
Glyma.14G089500	G-Box	CACGTT	729	-	cis-acting regulatory element involved in light responsiveness
Glyma.14G089500	CAAT-box	CAAT	8	+
Glyma.14G089500	CAAT-box	CCAAT	32	-	common cis-acting element in promoter and enhancer regions
Glyma.14G089500	CAAT-box	CAAAT	44	+	common cis-acting element in promoter and enhancer regions
Glyma.14G089500	CAAT-box	CAAT	47	-
Glyma.14G089500	CAAT-box	CAAT	111	-
Glyma.14G089500	CAAT-box	CAAT	139	+
Glyma.14G089500	CAAT-box	CAAT	168	-
Glyma.14G089500	CAAT-box	CAAAT	195	-	common cis-acting element in promoter and enhancer regions
Glyma.14G089500	CAAT-box	CAAAT	202	-	common cis-acting element in promoter and enhancer regions
Glyma.14G089500	CAAT-box	CAAAT	218	-	common cis-acting element in promoter and enhancer regions
Glyma.14G089500	CAAT-box	CAAT	320	+
Glyma.14G089500	CAAT-box	CAAT	340	+
Glyma.14G089500	CAAT-box	CAAAT	446	-	common cis-acting element in promoter and enhancer regions
Glyma.14G089500	CAAT-box	CAAT	549	-
Glyma.14G089500	CAAT-box	CCAAT	736	-	common cis-acting element in promoter and enhancer regions
Glyma.14G089500	CAAT-box	CAAT	833	-
Glyma.14G089500	CAAT-box	CAAT	842	+
Glyma.14G089500	CAAT-box	CAACCAACTCC	902	-	common cis-acting element in promoter and enhancer regions
Glyma.14G089500	CAAT-box	CAAT	933	+
Glyma.14G089500	CAAT-box	CAAT	1004	-
Glyma.14G089500	CAAT-box	CAAT	1105	+
Glyma.14G089500	CAAT-box	CAAT	1122	-
Glyma.14G089500	CAAT-box	CAAT	1132	+
Glyma.14G089500	CAAT-box	CAAT	1218	-
Glyma.14G089500	CAAT-box	CCAAT	1240	-	common cis-acting element in promoter and enhancer regions
Glyma.14G089500	CAAT-box	TGCAAATCT	1245	+	common cis-acting element in promoter and enhancer regions
Glyma.14G089500	CAAT-box	CAAAT	1247	+	common cis-acting element in promoter and enhancer regions
Glyma.14G089500	CAAT-box	CAAAT	1337	-	common cis-acting element in promoter and enhancer regions
Glyma.14G089500	CAAT-box	CAAT	1359	+
Glyma.14G089500	CAAT-box	CCAAT	1421	+	common cis-acting element in promoter and enhancer regions
Glyma.14G089500	CAAT-box	CAAT	1422	+
Glyma.14G089500	CAAT-box	CAAT	1430	-
Glyma.14G089500	CAAT-box	CAAT	1492	+
Glyma.14G089500	CAAT-box	CAAT	1548	+
Glyma.14G089500	CAAT-box	CAAT	1558	+
Glyma.14G089500	CAAT-box	CAAT	1590	-
Glyma.14G089500	CAAT-box	CAAT	1674	-
Glyma.14G089500	CAAT-box	CAAAT	1738	-	common cis-acting element in promoter and enhancer regions
Glyma.14G089500	CAAT-box	CAAT	1817	+
Glyma.14G089500	CAAT-box	CAAT	1822	+
Glyma.14G089500	CAAT-box	CAAT	1834	+
Glyma.14G089500	CAAT-box	CAAT	1863	+
Glyma.14G089500	CAAT-box	CAAAT	1887	-	common cis-acting element in promoter and enhancer regions
Glyma.14G089500	AT~TATA-box	TATATAAA	14	-
Glyma.14G089500	AT~TATA-box	TATATA	16	+
Glyma.14G089500	AT~TATA-box	TATATA	310	+
Glyma.14G089500	AT~TATA-box	TATATA	460	+
Glyma.14G089500	AT~TATA-box	TATATA	1897	-
Glyma.14G089500	AAGAA-motif	GAAAGAA	1666	-
Glyma.14G089500	ABRE	ACGTG	730	+	cis-acting element involved in the abscisic acid responsiveness
Glyma.14G089500	STRE	AGGGG	499	-
Glyma.14G089500	STRE	AGGGG	554	-
Glyma.14G089500	STRE	AGGGG	879	-
Glyma.14G089500	STRE	AGGGG	1867	-
Glyma.14G089500	MBS	CAACTG	1647	-	MYB binding site involved in drought-inducibility
Glyma.14G089500	MBS	CAACTG	1842	-	MYB binding site involved in drought-inducibility
Glyma.14G089500	Myb-binding site	CAACAG	1839	+
Glyma.18G182200	W box	TTGACC	566	+		157
Glyma.18G182200	GT1-motif	GGTTAA	694	-	light responsive element
Glyma.18G182200	GT1-motif	GGTTAAT	781	+	light responsive element
Glyma.18G182200	GT1-motif	GGTTAA	1724	-	light responsive element
Glyma.18G182200	TATA-box	TACAAAA	3	-	core promoter element around -30 of transcription start
Glyma.18G182200	TATA-box	taTATAAAtc	28	-	core promoter element around -30 of transcription start
Glyma.18G182200	TATA-box	TATAAAT	29	-	core promoter element around -30 of transcription start
Glyma.18G182200	TATA-box	TATAAA	30	-	core promoter element around -30 of transcription start
Glyma.18G182200	TATA-box	TATATAA	31	-	core promoter element around -30 of transcription start
Glyma.18G182200	TATA-box	TATATA	32	+	core promoter element around -30 of transcription start
Glyma.18G182200	TATA-box	TATA	34	+	core promoter element around -30 of transcription start
Glyma.18G182200	TATA-box	TATAA	147	-	core promoter element around -30 of transcription start
Glyma.18G182200	TATA-box	TATA	148	+	core promoter element around -30 of transcription start
Glyma.18G182200	TATA-box	ATATAT	157	+	core promoter element around -30 of transcription start
Glyma.18G182200	TATA-box	TATA	158	+	core promoter element around -30 of transcription start
Glyma.18G182200	TATA-box	ATTATA	179	+	core promoter element around -30 of transcription start
Glyma.18G182200	TATA-box	TATAA	180	-	core promoter element around -30 of transcription start
Glyma.18G182200	TATA-box	TATA	181	+	core promoter element around -30 of transcription start
Glyma.18G182200	TATA-box	TATAA	198	-	core promoter element around -30 of transcription start
Glyma.18G182200	TATA-box	TATA	199	+	core promoter element around -30 of transcription start
Glyma.18G182200	TATA-box	TATAAA	206	-	core promoter element around -30 of transcription start
Glyma.18G182200	TATA-box	TATAA	207	-	core promoter element around -30 of transcription start
Glyma.18G182200	TATA-box	TATA	208	+	core promoter element around -30 of transcription start
Glyma.18G182200	TATA-box	ATATAT	245	+	core promoter element around -30 of transcription start
Glyma.18G182200	TATA-box	TATA	246	+	core promoter element around -30 of transcription start
Glyma.18G182200	TATA-box	TATATAA	325	-	core promoter element around -30 of transcription start
Glyma.18G182200	TATA-box	TATATA	326	+	core promoter element around -30 of transcription start
Glyma.18G182200	TATA-box	ATATAA	327	+	core promoter element around -30 of transcription start
Glyma.18G182200	TATA-box	TATA	328	+	core promoter element around -30 of transcription start
Glyma.18G182200	TATA-box	TATA	342	+	core promoter element around -30 of transcription start
Glyma.18G182200	TATA-box	TATA	471	+	core promoter element around -30 of transcription start
Glyma.18G182200	TATA-box	ATATAT	475	+	core promoter element around -30 of transcription start
Glyma.18G182200	TATA-box	TATATA	476	+	core promoter element around -30 of transcription start
Glyma.18G182200	TATA-box	ATATAT	477	+	core promoter element around -30 of transcription start
Glyma.18G182200	TATA-box	TATA	478	+	core promoter element around -30 of transcription start
Glyma.18G182200	TATA-box	TATAAA	679	-	core promoter element around -30 of transcription start
Glyma.18G182200	TATA-box	TATAA	680	-	core promoter element around -30 of transcription start
Glyma.18G182200	TATA-box	TATA	681	+	core promoter element around -30 of transcription start
Glyma.18G182200	TATA-box	TATA	861	+	core promoter element around -30 of transcription start
Glyma.18G182200	TATA-box	TATAAA	908	-	core promoter element around -30 of transcription start
Glyma.18G182200	TATA-box	TATAA	909	-	core promoter element around -30 of transcription start
Glyma.18G182200	TATA-box	TATA	910	+	core promoter element around -30 of transcription start
Glyma.18G182200	TATA-box	TATACA	1022	-	core promoter element around -30 of transcription start
Glyma.18G182200	TATA-box	TATA	1024	-	core promoter element around -30 of transcription start
Glyma.18G182200	TATA-box	TATA	1038	-	core promoter element around -30 of transcription start
Glyma.18G182200	TATA-box	TATA	1249	-	core promoter element around -30 of transcription start
Glyma.18G182200	TATA-box	TATAA	1336	-	core promoter element around -30 of transcription start
Glyma.18G182200	TATA-box	TATA	1337	-	core promoter element around -30 of transcription start
Glyma.18G182200	TATA-box	TACAAAA	1484	+	core promoter element around -30 of transcription start
Glyma.18G182200	TATA-box	TATAAAT	1576	-	core promoter element around -30 of transcription start
Glyma.18G182200	TATA-box	TATAAA	1577	-	core promoter element around -30 of transcription start
Glyma.18G182200	TATA-box	TATAA	1578	-	core promoter element around -30 of transcription start
Glyma.18G182200	TATA-box	TATA	1579	-	core promoter element around -30 of transcription start
Glyma.18G182200	TATA-box	ATTATA	1629	+	core promoter element around -30 of transcription start
Glyma.18G182200	TATA-box	TATAA	1630	-	core promoter element around -30 of transcription start
Glyma.18G182200	TATA-box	TATA	1631	-	core promoter element around -30 of transcription start
Glyma.18G182200	TATA-box	TATAA	1736	-	core promoter element around -30 of transcription start
Glyma.18G182200	TATA-box	TATA	1737	-	core promoter element around -30 of transcription start
Glyma.18G182200	TATA-box	TATATA	1913	-	core promoter element around -30 of transcription start
Glyma.18G182200	TATA-box	TATA	1915	-	core promoter element around -30 of transcription start
Glyma.18G182200	TATA-box	TACAAAA	1926	-	core promoter element around -30 of transcription start
Glyma.18G182200	MRE	AACCTAA	1003	+	MYB binding site involved in light responsiveness
Glyma.18G182200	as-1	TGACG	65	+
Glyma.18G182200	AE-box	AGAAACTT	838	-	part of a module for light response
Glyma.18G182200	MYB-like sequence	TAACCA	322	-
Glyma.18G182200	MYB-like sequence	TAACCA	780	-
Glyma.18G182200	MSA-like	TCCAACGGT	1853	+	cis-acting element involved in cell cycle regulation
Glyma.18G182200	CCAAT-box	CAACGG	403	+	MYBHv1 binding site
Glyma.18G182200	CCAAT-box	CAACGG	1855	+	MYBHv1 binding site
Glyma.18G182200		motif_sequence	99	-	short_function
Glyma.18G182200		motif_sequence	542	+	short_function
Glyma.18G182200		motif_sequence	975	-	short_function
Glyma.18G182200		motif_sequence	1202	-	short_function
Glyma.18G182200		motif_sequence	1266	+	short_function
Glyma.18G182200		motif_sequence	1380	-	short_function
Glyma.18G182200		motif_sequence	1451	-	short_function
Glyma.18G182200		motif_sequence	1625	-	short_function
Glyma.18G182200	Box III	atCATTTTCACt	1840	+	protein binding site
Glyma.18G182200	GCN4_motif	TGAGTCA	960	+	cis-regulatory element involved in endosperm expression
Glyma.18G182200	TGACG-motif	TGACG	65	+	cis-acting regulatory element involved in the MeJA-responsiveness
Glyma.18G182200	Unnamed__1	CGTGG	642	+
Glyma.18G182200	P-box	CCTTTTG	1486	-	gibberellin-responsive element
Glyma.18G182200	Myb	CAACTG	1663	-
Glyma.18G182200	Unnamed__4	CTCC	539	+
Glyma.18G182200	Unnamed__4	CTCC	879	+
Glyma.18G182200	Unnamed__4	CTCC	918	-
Glyma.18G182200	Unnamed__4	CTCC	1299	+
Glyma.18G182200	Unnamed__4	CTCC	1412	+
Glyma.18G182200	Unnamed__4	CTCC	1749	-
Glyma.18G182200	CAAT-box	CAAT	24	+
Glyma.18G182200	CAAT-box	CCAAT	48	-	common cis-acting element in promoter and enhancer regions
Glyma.18G182200	CAAT-box	CAAAT	60	+	common cis-acting element in promoter and enhancer regions
Glyma.18G182200	CAAT-box	CAAT	63	-
Glyma.18G182200	CAAT-box	CAAT	127	-
Glyma.18G182200	CAAT-box	CAAT	155	+
Glyma.18G182200	CAAT-box	CAAT	184	-
Glyma.18G182200	CAAT-box	CAAAT	211	-	common cis-acting element in promoter and enhancer regions
Glyma.18G182200	CAAT-box	CAAAT	218	-	common cis-acting element in promoter and enhancer regions
Glyma.18G182200	CAAT-box	CAAAT	234	-	common cis-acting element in promoter and enhancer regions
Glyma.18G182200	CAAT-box	CAAT	336	+
Glyma.18G182200	CAAT-box	CAAT	356	+
Glyma.18G182200	CAAT-box	CAAAT	462	-	common cis-acting element in promoter and enhancer regions
Glyma.18G182200	CAAT-box	CAAT	565	-
Glyma.18G182200	CAAT-box	CCAAT	752	-	common cis-acting element in promoter and enhancer regions
Glyma.18G182200	CAAT-box	CAAT	849	-
Glyma.18G182200	CAAT-box	CAAT	858	+
Glyma.18G182200	CAAT-box	CAACCAACTCC	918	-	common cis-acting element in promoter and enhancer regions
Glyma.18G182200	CAAT-box	CAAT	949	+
Glyma.18G182200	CAAT-box	CAAT	1020	-
Glyma.18G182200	CAAT-box	CAAT	1121	+
Glyma.18G182200	CAAT-box	CAAT	1138	-
Glyma.18G182200	CAAT-box	CAAT	1148	+
Glyma.18G182200	CAAT-box	CAAT	1234	-
Glyma.18G182200	CAAT-box	CCAAT	1256	-	common cis-acting element in promoter and enhancer regions
Glyma.18G182200	CAAT-box	TGCAAATCT	1261	+	common cis-acting element in promoter and enhancer regions
Glyma.18G182200	CAAT-box	CAAAT	1263	+	common cis-acting element in promoter and enhancer regions
Glyma.18G182200	CAAT-box	CAAAT	1353	-	common cis-acting element in promoter and enhancer regions
Glyma.18G182200	CAAT-box	CAAT	1375	+
Glyma.18G182200	CAAT-box	CCAAT	1437	+	common cis-acting element in promoter and enhancer regions
Glyma.18G182200	CAAT-box	CAAT	1438	+
Glyma.18G182200	CAAT-box	CAAT	1446	-
Glyma.18G182200	CAAT-box	CAAT	1508	+
Glyma.18G182200	CAAT-box	CAAT	1564	+
Glyma.18G182200	CAAT-box	CAAT	1574	+
Glyma.18G182200	CAAT-box	CAAT	1690	-
Glyma.18G182200	CAAT-box	CAAAT	1754	-	common cis-acting element in promoter and enhancer regions
Glyma.18G182200	CAAT-box	CAAT	1833	+
Glyma.18G182200	CAAT-box	CAAT	1838	+
Glyma.18G182200	CAAT-box	CAAT	1850	+
Glyma.18G182200	CAAT-box	CAAT	1879	+
Glyma.18G182200	CAAT-box	CAAAT	1903	-	common cis-acting element in promoter and enhancer regions
Glyma.18G182200	AT~TATA-box	TATATAAA	30	-
Glyma.18G182200	AT~TATA-box	TATATA	32	+
Glyma.18G182200	AT~TATA-box	TATATA	326	+
Glyma.18G182200	AT~TATA-box	TATATA	476	+
Glyma.18G182200	AT~TATA-box	TATATA	1913	-
Glyma.18G182200	G-Box	CACGTT	745	-	cis-acting regulatory element involved in light responsiveness
Glyma.18G182200	STRE	AGGGG	515	-
Glyma.18G182200	STRE	AGGGG	570	-
Glyma.18G182200	STRE	AGGGG	895	-
Glyma.18G182200	STRE	AGGGG	1883	-
Glyma.18G182200	MBS	CAACTG	1663	-	MYB binding site involved in drought-inducibility
Glyma.18G182200	ABRE	ACGTG	746	+	cis-acting element involved in the abscisic acid responsiveness
Glyma.18G182200	AAGAA-motif	GAAAGAA	1682	-
Glyma.18G182200	Sp1	GGGCGG	584	-	light responsive element
Glyma.18G182200	CGTCA-motif	CGTCA	65	-	cis-acting regulatory element involved in the MeJA-responsiveness
Glyma.18G182200	MYB recognition site	CCGTTG	403	-
Glyma.18G182200	MYB recognition site	CCGTTG	1855	-
Glyma.18G182200	MYB	TAACCA	322	-
Glyma.18G182200	MYB	CAACCA	754	-
Glyma.18G182200	MYB	TAACCA	780	-
Glyma.18G182200	MYB	CAACCA	827	-
Glyma.18G182200	MYC	CATGTG	173	-
Glyma.18G182200	MYC	CATTTG	1352	+
Glyma.18G182200	MYC	CATGTG	1545	-
Glyma.18G182200	MYC	CATTTG	1902	+
Glyma.18G182200	Box 4	ATTAAT	1252	-	part of a conserved DNA module involved in light responsiveness
Glyma.18G182300	MYC	CATGTG	64	+		128
Glyma.18G182300	MYC	CATTTG	83	-
Glyma.18G182300	MYC	CATTTG	1352	+
Glyma.18G182300	MYC	CATGTG	1545	-
Glyma.18G182300	MYC	CATTTG	1902	+
Glyma.18G182300	Box 4	ATTAAT	193	+	part of a conserved DNA module involved in light responsiveness
Glyma.18G182300	Box 4	ATTAAT	420	+	part of a conserved DNA module involved in light responsiveness
Glyma.18G182300	Box 4	ATTAAT	1252	-	part of a conserved DNA module involved in light responsiveness
Glyma.18G182300	MYB	CAACCA	756	-
Glyma.18G182300	MYB	TAACCA	782	-
Glyma.18G182300	MYB	CAACCA	829	-
Glyma.18G182300	MYB recognition site	CCGTTG	1855	-
Glyma.18G182300	Sp1	GGGCGG	586	-	light responsive element
Glyma.18G182300	ABRE	ACGTG	748	+	cis-acting element involved in the abscisic acid responsiveness
Glyma.18G182300	AAGAA-motif	gGTAAAGAAA	97	+
Glyma.18G182300	AAGAA-motif	GAAAGAA	1682	-
Glyma.18G182300	STRE	AGGGG	495	-
Glyma.18G182300	STRE	AGGGG	572	-
Glyma.18G182300	STRE	AGGGG	897	-
Glyma.18G182300	STRE	AGGGG	1308	-
Glyma.18G182300	STRE	AGGGG	1883	-
Glyma.18G182300	MBS	CAACTG	1663	-	MYB binding site involved in drought-inducibility
Glyma.18G182300	CAAT-box	CAAT	33	+
Glyma.18G182300	CAAT-box	CAAAT	83	+	common cis-acting element in promoter and enhancer regions
Glyma.18G182300	CAAT-box	CAAAT	115	-	common cis-acting element in promoter and enhancer regions
Glyma.18G182300	CAAT-box	CAAT	157	+
Glyma.18G182300	CAAT-box	CAAT	313	+
Glyma.18G182300	CAAT-box	CAAT	443	-
Glyma.18G182300	CAAT-box	CAAT	567	-
Glyma.18G182300	CAAT-box	CCAAT	754	-	common cis-acting element in promoter and enhancer regions
Glyma.18G182300	CAAT-box	CAAT	851	-
Glyma.18G182300	CAAT-box	CAAT	860	+
Glyma.18G182300	CAAT-box	CAACCAACTCC	920	-	common cis-acting element in promoter and enhancer regions
Glyma.18G182300	CAAT-box	CAAT	951	+
Glyma.18G182300	CAAT-box	CAAT	1022	-
Glyma.18G182300	CAAT-box	CAAT	1121	+
Glyma.18G182300	CAAT-box	CAAT	1138	-
Glyma.18G182300	CAAT-box	CAAT	1148	+
Glyma.18G182300	CAAT-box	CAAT	1234	-
Glyma.18G182300	CAAT-box	CCAAT	1256	-	common cis-acting element in promoter and enhancer regions
Glyma.18G182300	CAAT-box	TGCAAATCT	1261	+	common cis-acting element in promoter and enhancer regions
Glyma.18G182300	CAAT-box	CAAAT	1263	+	common cis-acting element in promoter and enhancer regions
Glyma.18G182300	CAAT-box	CAAAT	1353	-	common cis-acting element in promoter and enhancer regions
Glyma.18G182300	CAAT-box	CAAT	1375	+
Glyma.18G182300	CAAT-box	CCAAT	1437	+	common cis-acting element in promoter and enhancer regions
Glyma.18G182300	CAAT-box	CAAT	1438	+
Glyma.18G182300	CAAT-box	CAAT	1446	-
Glyma.18G182300	CAAT-box	CAAT	1508	+
Glyma.18G182300	CAAT-box	CAAT	1564	+
Glyma.18G182300	CAAT-box	CAAT	1574	+
Glyma.18G182300	CAAT-box	CAAT	1690	-
Glyma.18G182300	CAAT-box	CAAAT	1754	-	common cis-acting element in promoter and enhancer regions
Glyma.18G182300	CAAT-box	CAAT	1833	+
Glyma.18G182300	CAAT-box	CAAT	1838	+
Glyma.18G182300	CAAT-box	CAAT	1850	+
Glyma.18G182300	CAAT-box	CAAT	1879	+
Glyma.18G182300	CAAT-box	CAAAT	1903	-	common cis-acting element in promoter and enhancer regions
Glyma.18G182300	AT~TATA-box	TATATA	456	+
Glyma.18G182300	AT~TATA-box	TATATA	1913	-
Glyma.18G182300	G-Box	CACGTT	747	-	cis-acting regulatory element involved in light responsiveness
Glyma.18G182300	Myb	CAACTG	1663	-
Glyma.18G182300	P-box	CCTTTTG	1486	-	gibberellin-responsive element
Glyma.18G182300	Unnamed__4	CTCC	58	-
Glyma.18G182300	Unnamed__4	CTCC	134	-
Glyma.18G182300	Unnamed__4	CTCC	541	+
Glyma.18G182300	Unnamed__4	CTCC	616	-
Glyma.18G182300	Unnamed__4	CTCC	881	+
Glyma.18G182300	Unnamed__4	CTCC	920	-
Glyma.18G182300	Unnamed__4	CTCC	1299	+
Glyma.18G182300	Unnamed__4	CTCC	1306	+
Glyma.18G182300	Unnamed__4	CTCC	1412	+
Glyma.18G182300	Unnamed__4	CTCC	1749	-
Glyma.18G182300		motif_sequence	24	-	short_function
Glyma.18G182300		motif_sequence	134	-	short_function
Glyma.18G182300		motif_sequence	284	-	short_function
Glyma.18G182300		motif_sequence	489	+	short_function
Glyma.18G182300		motif_sequence	544	+	short_function
Glyma.18G182300		motif_sequence	977	-	short_function
Glyma.18G182300		motif_sequence	1202	-	short_function
Glyma.18G182300		motif_sequence	1266	+	short_function
Glyma.18G182300		motif_sequence	1380	-	short_function
Glyma.18G182300		motif_sequence	1451	-	short_function
Glyma.18G182300		motif_sequence	1625	-	short_function
Glyma.18G182300	CCAAT-box	CAACGG	1855	+	MYBHv1 binding site
Glyma.18G182300	GCN4_motif	TGAGTCA	962	+	cis-regulatory element involved in endosperm expression
Glyma.18G182300	Box III	atCATTTTCACt	1840	+	protein binding site
Glyma.18G182300	MSA-like	TCCAACGGT	1853	+	cis-acting element involved in cell cycle regulation
Glyma.18G182300	MYB-like sequence	TAACCA	782	-
Glyma.18G182300	AE-box	AGAAACTT	178	+	part of a module for light response
Glyma.18G182300	AE-box	AGAAACTT	840	-	part of a module for light response
Glyma.18G182300	TATA-box	TATA	188	+	core promoter element around -30 of transcription start
Glyma.18G182300	TATA-box	TATA	213	+	core promoter element around -30 of transcription start
Glyma.18G182300	TATA-box	TATA	289	+	core promoter element around -30 of transcription start
Glyma.18G182300	TATA-box	TATA	451	+	core promoter element around -30 of transcription start
Glyma.18G182300	TATA-box	ATATAT	455	+	core promoter element around -30 of transcription start
Glyma.18G182300	TATA-box	TATATA	456	+	core promoter element around -30 of transcription start
Glyma.18G182300	TATA-box	ATATAT	457	+	core promoter element around -30 of transcription start
Glyma.18G182300	TATA-box	TATA	458	+	core promoter element around -30 of transcription start
Glyma.18G182300	TATA-box	TATAAA	681	-	core promoter element around -30 of transcription start
Glyma.18G182300	TATA-box	TATAA	682	-	core promoter element around -30 of transcription start
Glyma.18G182300	TATA-box	TATA	683	+	core promoter element around -30 of transcription start
Glyma.18G182300	TATA-box	TATA	863	+	core promoter element around -30 of transcription start
Glyma.18G182300	TATA-box	TATAAA	910	-	core promoter element around -30 of transcription start
Glyma.18G182300	TATA-box	TATAA	911	-	core promoter element around -30 of transcription start
Glyma.18G182300	TATA-box	TATA	912	+	core promoter element around -30 of transcription start
Glyma.18G182300	TATA-box	TATACA	1024	-	core promoter element around -30 of transcription start
Glyma.18G182300	TATA-box	TATA	1026	-	core promoter element around -30 of transcription start
Glyma.18G182300	TATA-box	TATA	1249	-	core promoter element around -30 of transcription start
Glyma.18G182300	TATA-box	TATAA	1336	-	core promoter element around -30 of transcription start
Glyma.18G182300	TATA-box	TATA	1337	-	core promoter element around -30 of transcription start
Glyma.18G182300	TATA-box	TACAAAA	1484	+	core promoter element around -30 of transcription start
Glyma.18G182300	TATA-box	TATAAAT	1576	-	core promoter element around -30 of transcription start
Glyma.18G182300	TATA-box	TATAAA	1577	-	core promoter element around -30 of transcription start
Glyma.18G182300	TATA-box	TATAA	1578	-	core promoter element around -30 of transcription start
Glyma.18G182300	TATA-box	TATA	1579	-	core promoter element around -30 of transcription start
Glyma.18G182300	TATA-box	ATTATA	1629	+	core promoter element around -30 of transcription start
Glyma.18G182300	TATA-box	TATAA	1630	-	core promoter element around -30 of transcription start
Glyma.18G182300	TATA-box	TATA	1631	-	core promoter element around -30 of transcription start
Glyma.18G182300	TATA-box	TATAA	1736	-	core promoter element around -30 of transcription start
Glyma.18G182300	TATA-box	TATA	1737	-	core promoter element around -30 of transcription start
Glyma.18G182300	TATA-box	TATATA	1913	-	core promoter element around -30 of transcription start
Glyma.18G182300	TATA-box	TATA	1915	-	core promoter element around -30 of transcription start
Glyma.18G182300	TATA-box	TACAAAA	1926	-	core promoter element around -30 of transcription start
Glyma.18G182300	MRE	AACCTAA	1005	+	MYB binding site involved in light responsiveness
Glyma.18G182300	W box	TTGACC	568	+
Glyma.18G182300	GT1-motif	GGTTAA	696	-	light responsive element
Glyma.18G182300	GT1-motif	GGTTAAT	783	+	light responsive element
Glyma.18G182300	GT1-motif	GGTTAA	1724	-	light responsive element
Glyma.18G296900	Myb	TAACTG	451	-		170
Glyma.18G296900	P-box	CCTTTTG	1478	-	gibberellin-responsive element
Glyma.18G296900	Unnamed__4	CTCC	37	-
Glyma.18G296900	Unnamed__4	CTCC	526	+
Glyma.18G296900	Unnamed__4	CTCC	541	-
Glyma.18G296900	Unnamed__4	CTCC	750	-
Glyma.18G296900	Unnamed__4	CTCC	840	+
Glyma.18G296900	Unnamed__4	CTCC	1220	+
Glyma.18G296900	Unnamed__4	CTCC	1336	-
Glyma.18G296900	Unnamed__4	CTCC	1597	-
Glyma.18G296900	Unnamed__4	CTCC	1759	+
Glyma.18G296900	Unnamed__4	CTCC	2020	-
Glyma.18G296900	Unnamed__1	GCCACGTGGC	1764	-
Glyma.18G296900	Unnamed__1	CGTGG	1765	-
Glyma.18G296900	Unnamed__1	CGTGG	1768	+
Glyma.18G296900	TGACG-motif	TGACG	1723	+	cis-acting regulatory element involved in the MeJA-responsiveness
Glyma.18G296900	Unnamed__6	taTAAATATct	144	-
Glyma.18G296900	Unnamed__6	taTAAATATct	1021	-
Glyma.18G296900	Box III	atCATTTTCACt	1852	+	protein binding site
Glyma.18G296900		motif_sequence	172	-	short_function
Glyma.18G296900		motif_sequence	237	-	short_function
Glyma.18G296900		motif_sequence	789	+	short_function
Glyma.18G296900		motif_sequence	838	+	short_function
Glyma.18G296900		motif_sequence	969	+	short_function
Glyma.18G296900		motif_sequence	1019	-	short_function
Glyma.18G296900		motif_sequence	1185	-	short_function
Glyma.18G296900		motif_sequence	1296	-	short_function
Glyma.18G296900		motif_sequence	1494	+	short_function
Glyma.18G296900		motif_sequence	1582	-	short_function
Glyma.18G296900		motif_sequence	1597	-	short_function
Glyma.18G296900		motif_sequence	2020	-	short_function
Glyma.18G296900	CCAAT-box	CAACGG	1498	-	MYBHv1 binding site
Glyma.18G296900	CCAAT-box	CAACGG	1867	+	MYBHv1 binding site
Glyma.18G296900	AT-rich element	ATAGAAATCAA	1917	-	binding site of AT-rich DNA binding protein (ATBP-1)
Glyma.18G296900	G-box	CTTCCACGTGGCA	1762	+	cis-acting regulatory element involved in light responsiveness
Glyma.18G296900	G-box	GCCACGTGGA	1764	-	cis-acting regulatory element involved in light responsiveness
Glyma.18G296900	G-box	CACGTG	1766	-	cis-acting regulatory element involved in light responsiveness
Glyma.18G296900	MSA-like	TCCAACGGT	1865	+	cis-acting element involved in cell cycle regulation
Glyma.18G296900	MYB-like sequence	TAACCA	1702	+
Glyma.18G296900	ERE	ATTTTAAA	200	-
Glyma.18G296900	ERE	ATTTCATA	631	-
Glyma.18G296900	3-AF1 binding site	TAAGAGAGGAA	1728	-	light responsive element
Glyma.18G296900	AE-box	AGAAACTT	1118	+	part of a module for light response
Glyma.18G296900	as-1	TGACG	1723	+
Glyma.18G296900	TATA-box	ccTATAAAaa	29	-	core promoter element around -30 of transcription start
Glyma.18G296900	TATA-box	TATAA	90	-	core promoter element around -30 of transcription start
Glyma.18G296900	TATA-box	TATA	91	+	core promoter element around -30 of transcription start
Glyma.18G296900	TATA-box	TATACA	116	-	core promoter element around -30 of transcription start
Glyma.18G296900	TATA-box	TATA	118	+	core promoter element around -30 of transcription start
Glyma.18G296900	TATA-box	TATAA	150	-	core promoter element around -30 of transcription start
Glyma.18G296900	TATA-box	TATA	151	+	core promoter element around -30 of transcription start
Glyma.18G296900	TATA-box	TATAAAA	349	-	core promoter element around -30 of transcription start
Glyma.18G296900	TATA-box	TATAAA	350	-	core promoter element around -30 of transcription start
Glyma.18G296900	TATA-box	TATAA	351	-	core promoter element around -30 of transcription start
Glyma.18G296900	TATA-box	TATA	352	+	core promoter element around -30 of transcription start
Glyma.18G296900	TATA-box	ccTATAAAaa	796	-	core promoter element around -30 of transcription start
Glyma.18G296900	TATA-box	TATAAA	903	-	core promoter element around -30 of transcription start
Glyma.18G296900	TATA-box	TATAA	904	-	core promoter element around -30 of transcription start
Glyma.18G296900	TATA-box	TATA	905	+	core promoter element around -30 of transcription start
Glyma.18G296900	TATA-box	TATATA	935	+	core promoter element around -30 of transcription start
Glyma.18G296900	TATA-box	ATATAT	936	+	core promoter element around -30 of transcription start
Glyma.18G296900	TATA-box	TATATA	937	+	core promoter element around -30 of transcription start
Glyma.18G296900	TATA-box	ATATAT	938	+	core promoter element around -30 of transcription start
Glyma.18G296900	TATA-box	TATATA	939	+	core promoter element around -30 of transcription start
Glyma.18G296900	TATA-box	ATATAT	940	+	core promoter element around -30 of transcription start
Glyma.18G296900	TATA-box	TATATA	941	+	core promoter element around -30 of transcription start
Glyma.18G296900	TATA-box	ATATAT	942	+	core promoter element around -30 of transcription start
Glyma.18G296900	TATA-box	TATA	943	+	core promoter element around -30 of transcription start
Glyma.18G296900	TATA-box	TATACA	953	-	core promoter element around -30 of transcription start
Glyma.18G296900	TATA-box	TATA	955	+	core promoter element around -30 of transcription start
Glyma.18G296900	TATA-box	TATATTTATATTT	1022	+	core promoter element around -30 of transcription start
Glyma.18G296900	TATA-box	TATAAATA	1024	-	core promoter element around -30 of transcription start
Glyma.18G296900	TATA-box	TATAAAT	1025	-	core promoter element around -30 of transcription start
Glyma.18G296900	TATA-box	TATAAA	1026	-	core promoter element around -30 of transcription start
Glyma.18G296900	TATA-box	TATAA	1027	-	core promoter element around -30 of transcription start
Glyma.18G296900	TATA-box	TATA	1028	-	core promoter element around -30 of transcription start
Glyma.18G296900	TATA-box	TACAAAA	1292	-	core promoter element around -30 of transcription start
Glyma.18G296900	TATA-box	ATATAA	1300	+	core promoter element around -30 of transcription start
Glyma.18G296900	TATA-box	TATA	1301	-	core promoter element around -30 of transcription start
Glyma.18G296900	TATA-box	ATTATA	1636	+	core promoter element around -30 of transcription start
Glyma.18G296900	TATA-box	TATAA	1637	-	core promoter element around -30 of transcription start
Glyma.18G296900	TATA-box	TATA	1638	-	core promoter element around -30 of transcription start
Glyma.18G296900	TATA-box	ATTATA	1664	+	core promoter element around -30 of transcription start
Glyma.18G296900	TATA-box	TATAA	1665	-	core promoter element around -30 of transcription start
Glyma.18G296900	TATA-box	TATA	1666	-	core promoter element around -30 of transcription start
Glyma.18G296900	TATA-box	TATATA	1946	-	core promoter element around -30 of transcription start
Glyma.18G296900	TATA-box	ATATAT	1947	-	core promoter element around -30 of transcription start
Glyma.18G296900	TATA-box	TATATA	1948	-	core promoter element around -30 of transcription start
Glyma.18G296900	TATA-box	TATA	1950	-	core promoter element around -30 of transcription start
Glyma.18G296900	TATA-box	TATA	2006	-	core promoter element around -30 of transcription start
Glyma.18G296900	W box	TTGACC	860	+
Glyma.18G296900	TCT-motif	TCTTAC	103	+	part of a light responsive element
Glyma.18G296900	ABRE2	CCACGTGG	1765	-
Glyma.18G296900	GT1-motif	GGTTAA	1620	-	light responsive element
Glyma.18G296900	GT1-motif	GGTTAAT	1700	-	light responsive element
Glyma.18G296900	GT1-motif	GGTTAA	1701	-	light responsive element
Glyma.18G296900	TCCC-motif	TCTCCCT	2018	-	part of a light responsive element
Glyma.18G296900	Box II	CCACGTGGC	1765	+	part of a light responsive element
Glyma.18G296900	WRE3	CCACCT	783	-
Glyma.18G296900	Myc	TCTCTTA	1487	-
Glyma.18G296900	Myc	TCTCTTA	1732	+
Glyma.18G296900	Box 4	ATTAAT	248	+	part of a conserved DNA module involved in light responsiveness
Glyma.18G296900	Box 4	ATTAAT	1173	-	part of a conserved DNA module involved in light responsiveness
Glyma.18G296900	MYC	CATTTG	1605	-
Glyma.18G296900	MYC	CATTTG	1914	+
Glyma.18G296900	box S	AGCCACC	784	-
Glyma.18G296900	MYB recognition site	CCGTTG	1498	+
Glyma.18G296900	MYB recognition site	CCGTTG	1867	-
Glyma.18G296900	MYB	CAACCA	529	+
Glyma.18G296900	MYB	CAACCA	706	-
Glyma.18G296900	MYB	TAACCA	1702	+
Glyma.18G296900	MYB	CAACCA	1791	+
Glyma.18G296900	MYB	CAACCA	1939	+
Glyma.18G296900	3-AF3 binding site	CACTATCTAAC	227	-	part of a conserved DNA module array (CMA3)
Glyma.18G296900	TATA	TATAAAAT	348	-
Glyma.18G296900	CGTCA-motif	CGTCA	1723	-	cis-acting regulatory element involved in the MeJA-responsiveness
Glyma.18G296900	AAGAA-motif	GAAAGAA	926	-
Glyma.18G296900	AAGAA-motif	GAAAGAA	1446	+
Glyma.18G296900	AAGAA-motif	GAAAGAA	1517	-
Glyma.18G296900	ABRE	ACGTG	1288	-	cis-acting element involved in the abscisic acid responsiveness
Glyma.18G296900	ABRE	CACGTG	1766	-	cis-acting element involved in the abscisic acid responsiveness
Glyma.18G296900	ABRE	ACGTG	1767	+	cis-acting element involved in the abscisic acid responsiveness
Glyma.18G296900	STRE	AGGGG	86	-
Glyma.18G296900	STRE	AGGGG	1739	+
Glyma.18G296900	STRE	AGGGG	1895	-
Glyma.18G296900	CAT-box	GCCACT	426	+	cis-acting regulatory element related to meristem expression
Glyma.18G296900	TC-rich repeats	GTTTTCTTAC	99	+	cis-acting element involved in defense and stress responsiveness
Glyma.18G296900	TC-rich repeats	ATTCTCTAAC	227	-	cis-acting element involved in defense and stress responsiveness
Glyma.18G296900	G-Box	CACGTT	1288	+	cis-acting regulatory element involved in light responsiveness
Glyma.18G296900	G-Box	TCCACATGGCA	1764	+	cis-acting regulatory element involved in light responsiveness
Glyma.18G296900	G-Box	CACGTG	1766	-	cis-acting regulatory element involved in light responsiveness
Glyma.18G296900	I-box	AAGATAAGGCT	1186	+	part of a light responsive element
Glyma.18G296900	AT~TATA-box	TATATA	935	+
Glyma.18G296900	AT~TATA-box	TATATA	937	+
Glyma.18G296900	AT~TATA-box	TATATA	939	+
Glyma.18G296900	AT~TATA-box	TATATA	941	+
Glyma.18G296900	AT~TATA-box	TATATA	1946	-
Glyma.18G296900	AT~TATA-box	TATATA	1948	-
Glyma.18G296900	CAAT-box	CAAT	108	+
Glyma.18G296900	CAAT-box	CCAAT	291	+	common cis-acting element in promoter and enhancer regions
Glyma.18G296900	CAAT-box	CAAT	292	+
Glyma.18G296900	CAAT-box	CAAT	562	-
Glyma.18G296900	CAAT-box	CAAT	664	+
Glyma.18G296900	CAAT-box	CAAAT	666	-	common cis-acting element in promoter and enhancer regions
Glyma.18G296900	CAAT-box	CAAT	1140	-
Glyma.18G296900	CAAT-box	CAAT	1171	+
Glyma.18G296900	CAAT-box	CAAT	1182	-
Glyma.18G296900	CAAT-box	CAAT	1210	+
Glyma.18G296900	CAAT-box	CAAT	1248	+
Glyma.18G296900	CAAT-box	CCAAT	1278	+	common cis-acting element in promoter and enhancer regions
Glyma.18G296900	CAAT-box	CAAT	1279	+
Glyma.18G296900	CAAT-box	CAAT	1346	+
Glyma.18G296900	CAAT-box	CAAT	1350	+
Glyma.18G296900	CAAT-box	CAAT	1525	-
Glyma.18G296900	CAAT-box	CAAAT	1605	+	common cis-acting element in promoter and enhancer regions
Glyma.18G296900	CAAT-box	CAAT	1670	+
Glyma.18G296900	CAAT-box	CAAT	1687	+
Glyma.18G296900	CAAT-box	CAAT	1698	+
Glyma.18G296900	CAAT-box	CCAAT	1705	+	common cis-acting element in promoter and enhancer regions
Glyma.18G296900	CAAT-box	CAAT	1706	+
Glyma.18G296900	CAAT-box	CAAT	1721	-
Glyma.18G296900	CAAT-box	CCAAT	1752	-	common cis-acting element in promoter and enhancer regions
Glyma.18G296900	CAAT-box	CAAT	1845	+
Glyma.18G296900	CAAT-box	CAAT	1850	+
Glyma.18G296900	CAAT-box	CAAT	1862	+
Glyma.18G296900	CAAT-box	CCAAT	1890	+	common cis-acting element in promoter and enhancer regions
Glyma.18G296900	CAAT-box	CAAT	1891	+
Glyma.18G296900	CAAT-box	CAAT	1900	+
Glyma.18G296900	CAAT-box	CAAAT	1915	-	common cis-acting element in promoter and enhancer regions
Glyma.18G296900	GA-motif	ATAGATAA	336	-	part of a light responsive element
Glyma.19G046600	ERE	ATTTTAAA	1729	-		177
Glyma.19G046600	ARE	AAACCA	713	-	cis-acting regulatory element essential for the anaerobic induction
Glyma.19G046600	ARE	AAACCA	1844	+	cis-acting regulatory element essential for the anaerobic induction
Glyma.19G046600	MYB-like sequence	TAACCA	26	-
Glyma.19G046600	MYB-like sequence	TAACCA	1179	+
Glyma.19G046600	WRE3	CCACCT	477	+
Glyma.19G046600	GT1-motif	GGTTAAT	1177	-	light responsive element
Glyma.19G046600	GT1-motif	GGTTAA	1178	-	light responsive element
Glyma.19G046600	W box	TTGACC	1619	-
Glyma.19G046600	GATA-motif	GATAGGA	218	+	part of a light responsive element
Glyma.19G046600	GATA-motif	AAGATAAGATT	379	+	part of a light responsive element
Glyma.19G046600	GATA-motif	AAGATAAGATT	1364	+	part of a light responsive element
Glyma.19G046600	GATA-motif	AAGGATAAGG	1955	+	part of a light responsive element
Glyma.19G046600	TATA-box	ATATAA	74	+	core promoter element around -30 of transcription start
Glyma.19G046600	TATA-box	TATA	75	+	core promoter element around -30 of transcription start
Glyma.19G046600	TATA-box	TATAAGAA	129	-	core promoter element around -30 of transcription start
Glyma.19G046600	TATA-box	TATATAA	132	-	core promoter element around -30 of transcription start
Glyma.19G046600	TATA-box	TATATA	133	+	core promoter element around -30 of transcription start
Glyma.19G046600	TATA-box	TATA	135	+	core promoter element around -30 of transcription start
Glyma.19G046600	TATA-box	tcTATAAATAgg	146	+	core promoter element around -30 of transcription start
Glyma.19G046600	TATA-box	TATTTAAA	148	-	core promoter element around -30 of transcription start
Glyma.19G046600	TATA-box	TATA	256	+	core promoter element around -30 of transcription start
Glyma.19G046600	TATA-box	ATATAA	265	+	core promoter element around -30 of transcription start
Glyma.19G046600	TATA-box	TATA	266	+	core promoter element around -30 of transcription start
Glyma.19G046600	TATA-box	ATATAA	284	+	core promoter element around -30 of transcription start
Glyma.19G046600	TATA-box	TATA	285	+	core promoter element around -30 of transcription start
Glyma.19G046600	TATA-box	ATATAA	296	+	core promoter element around -30 of transcription start
Glyma.19G046600	TATA-box	TATA	297	+	core promoter element around -30 of transcription start
Glyma.19G046600	TATA-box	TACATAAA	303	-	core promoter element around -30 of transcription start
Glyma.19G046600	TATA-box	TATACA	426	-	core promoter element around -30 of transcription start
Glyma.19G046600	TATA-box	TATA	428	+	core promoter element around -30 of transcription start
Glyma.19G046600	TATA-box	TATATAA	623	-	core promoter element around -30 of transcription start
Glyma.19G046600	TATA-box	TATATA	624	+	core promoter element around -30 of transcription start
Glyma.19G046600	TATA-box	TATA	626	+	core promoter element around -30 of transcription start
Glyma.19G046600	TATA-box	TACAAAA	918	-	core promoter element around -30 of transcription start
Glyma.19G046600	TATA-box	TATACA	921	-	core promoter element around -30 of transcription start
Glyma.19G046600	TATA-box	TATA	923	+	core promoter element around -30 of transcription start
Glyma.19G046600	TATA-box	TATA	991	+	core promoter element around -30 of transcription start
Glyma.19G046600	TATA-box	TATAA	1142	-	core promoter element around -30 of transcription start
Glyma.19G046600	TATA-box	TATA	1143	-	core promoter element around -30 of transcription start
Glyma.19G046600	TATA-box	ccTATAAAaa	1255	-	core promoter element around -30 of transcription start
Glyma.19G046600	TATA-box	TATAAAA	1256	-	core promoter element around -30 of transcription start
Glyma.19G046600	TATA-box	TATAAA	1257	-	core promoter element around -30 of transcription start
Glyma.19G046600	TATA-box	TATAA	1258	-	core promoter element around -30 of transcription start
Glyma.19G046600	TATA-box	TATA	1259	-	core promoter element around -30 of transcription start
Glyma.19G046600	TATA-box	TATAAA	1332	-	core promoter element around -30 of transcription start
Glyma.19G046600	TATA-box	TATAA	1333	-	core promoter element around -30 of transcription start
Glyma.19G046600	TATA-box	TATA	1334	-	core promoter element around -30 of transcription start
Glyma.19G046600	TATA-box	TATAA	1434	-	core promoter element around -30 of transcription start
Glyma.19G046600	TATA-box	TATA	1435	-	core promoter element around -30 of transcription start
Glyma.19G046600	TATA-box	TATA	1515	-	core promoter element around -30 of transcription start
Glyma.19G046600	TATA-box	ATTATA	1607	+	core promoter element around -30 of transcription start
Glyma.19G046600	TATA-box	TATAA	1608	-	core promoter element around -30 of transcription start
Glyma.19G046600	TATA-box	TATA	1609	-	core promoter element around -30 of transcription start
Glyma.19G046600	TATA-box	ATATAA	1735	+	core promoter element around -30 of transcription start
Glyma.19G046600	TATA-box	TATA	1736	-	core promoter element around -30 of transcription start
Glyma.19G046600	TATA-box	ATTATA	2102	+	core promoter element around -30 of transcription start
Glyma.19G046600	TATA-box	TATATAA	2103	-	core promoter element around -30 of transcription start
Glyma.19G046600	TATA-box	TATATA	2104	-	core promoter element around -30 of transcription start
Glyma.19G046600	TATA-box	ATATAT	2105	-	core promoter element around -30 of transcription start
Glyma.19G046600	TATA-box	TATATA	2106	-	core promoter element around -30 of transcription start
Glyma.19G046600	TATA-box	TATA	2108	-	core promoter element around -30 of transcription start
Glyma.19G046600	MRE	AACCTAA	1813	-	MYB binding site involved in light responsiveness
Glyma.19G046600	Unnamed__2	AACCTAACCT	1810	-
Glyma.19G046600	Unnamed__1	CGTGG	1929	-
Glyma.19G046600	Unnamed__4	CTCC	229	-
Glyma.19G046600	Unnamed__4	CTCC	484	-
Glyma.19G046600	Unnamed__4	CTCC	590	-
Glyma.19G046600	Unnamed__4	CTCC	759	-
Glyma.19G046600	Unnamed__4	CTCC	772	-
Glyma.19G046600	Unnamed__4	CTCC	793	-
Glyma.19G046600	Unnamed__4	CTCC	1485	+
Glyma.19G046600	Unnamed__4	CTCC	1868	+
Glyma.19G046600	Unnamed__4	CTCC	1924	+
Glyma.19G046600	Unnamed__4	CTCC	1927	+
Glyma.19G046600	Unnamed__4	CTCC	2060	+
Glyma.19G046600	Unnamed__4	CTCC	2174	-
Glyma.19G046600	Myb	TAACTG	375	-
Glyma.19G046600	Myb	TAACTG	907	+
Glyma.19G046600	Myb	TAACTG	979	+
Glyma.19G046600	Myb	CAACTG	1682	-
Glyma.19G046600	MSA-like	TCCAACGGT	2027	+	cis-acting element involved in cell cycle regulation
Glyma.19G046600	G-box	GCCACGTGGA	1928	-	cis-acting regulatory element involved in light responsiveness
Glyma.19G046600	G-box	CACGTG	1930	-	cis-acting regulatory element involved in light responsiveness
Glyma.19G046600		motif_sequence	10	+	short_function
Glyma.19G046600		motif_sequence	12	-	short_function
Glyma.19G046600		motif_sequence	229	-	short_function
Glyma.19G046600		motif_sequence	521	+	short_function
Glyma.19G046600		motif_sequence	647	-	short_function
Glyma.19G046600		motif_sequence	775	-	short_function
Glyma.19G046600		motif_sequence	910	+	short_function
Glyma.19G046600		motif_sequence	1008	-	short_function
Glyma.19G046600		motif_sequence	1531	+	short_function
Glyma.19G046600		motif_sequence	1634	-	short_function
Glyma.19G046600		motif_sequence	1835	-	short_function
Glyma.19G046600		motif_sequence	1903	-	short_function
Glyma.19G046600	CCAAT-box	CAACGG	2029	+	MYBHv1 binding site
Glyma.19G046600	A-box	AATAACAAACTCC	1859	+	sequence conserved in alpha-amylase promoters
Glyma.19G046600	STRE	AGGGG	790	+
Glyma.19G046600	STRE	AGGGG	1501	-
Glyma.19G046600	STRE	AGGGG	2057	-
Glyma.19G046600	MBS	CAACTG	1682	-	MYB binding site involved in drought-inducibility
Glyma.19G046600	CAT-box	GCCACT	1266	-	cis-acting regulatory element related to meristem expression
Glyma.19G046600	ABRE	GACACGTGGC	1928	-	cis-acting element involved in the abscisic acid responsiveness
Glyma.19G046600	ABRE	CACGTG	1930	-	cis-acting element involved in the abscisic acid responsiveness
Glyma.19G046600	ABRE	ACGTG	1931	+	cis-acting element involved in the abscisic acid responsiveness
Glyma.19G046600	AT~TATA-box	TATATA	133	+
Glyma.19G046600	AT~TATA-box	TATATA	624	+
Glyma.19G046600	AT~TATA-box	TATATA	2104	-
Glyma.19G046600	AT~TATA-box	TATATA	2106	-
Glyma.19G046600	CAAT-box	CAAAT	41	-	common cis-acting element in promoter and enhancer regions
Glyma.19G046600	CAAT-box	CAAT	139	+
Glyma.19G046600	CAAT-box	CAAT	162	+
Glyma.19G046600	CAAT-box	CAAT	164	-
Glyma.19G046600	CAAT-box	CAAT	202	-
Glyma.19G046600	CAAT-box	CCAAT	210	+	common cis-acting element in promoter and enhancer regions
Glyma.19G046600	CAAT-box	CAAT	211	+
Glyma.19G046600	CAAT-box	CAAT	242	+
Glyma.19G046600	CAAT-box	CAAT	315	-
Glyma.19G046600	CAAT-box	CAAT	418	-
Glyma.19G046600	CAAT-box	CAAAT	451	-	common cis-acting element in promoter and enhancer regions
Glyma.19G046600	CAAT-box	CAAT	581	-
Glyma.19G046600	CAAT-box	CAAAT	662	-	common cis-acting element in promoter and enhancer regions
Glyma.19G046600	CAAT-box	CAAAT	669	-	common cis-acting element in promoter and enhancer regions
Glyma.19G046600	CAAT-box	CAAAT	703	+	common cis-acting element in promoter and enhancer regions
Glyma.19G046600	CAAT-box	CAAAT	782	-	common cis-acting element in promoter and enhancer regions
Glyma.19G046600	CAAT-box	CAAT	818	-
Glyma.19G046600	CAAT-box	CCAAT	827	+	common cis-acting element in promoter and enhancer regions
Glyma.19G046600	CAAT-box	CAAT	828	+
Glyma.19G046600	CAAT-box	CAAT	832	-
Glyma.19G046600	CAAT-box	CCAAT	867	-	common cis-acting element in promoter and enhancer regions
Glyma.19G046600	CAAT-box	CAAT	1165	+
Glyma.19G046600	CAAT-box	CCAAT	1182	+	common cis-acting element in promoter and enhancer regions
Glyma.19G046600	CAAT-box	CAAT	1183	+
Glyma.19G046600	CAAT-box	CAAAT	1240	-	common cis-acting element in promoter and enhancer regions
Glyma.19G046600	CAAT-box	CAAT	1338	-
Glyma.19G046600	CAAT-box	CAAT	1353	-
Glyma.19G046600	CAAT-box	CAAT	1382	-
Glyma.19G046600	CAAT-box	CAAAT	1423	-	common cis-acting element in promoter and enhancer regions
Glyma.19G046600	CAAT-box	CAAAT	1567	+	common cis-acting element in promoter and enhancer regions
Glyma.19G046600	CAAT-box	CCAAT	1616	-	common cis-acting element in promoter and enhancer regions
Glyma.19G046600	CAAT-box	CAAT	1622	+
Glyma.19G046600	CAAT-box	CAAT	1714	+
Glyma.19G046600	CAAT-box	CAAAT	1854	+	common cis-acting element in promoter and enhancer regions
Glyma.19G046600	CAAT-box	CCAAT	1996	+	common cis-acting element in promoter and enhancer regions
Glyma.19G046600	CAAT-box	CAAT	1997	+
Glyma.19G046600	CAAT-box	CAAT	2024	+
Glyma.19G046600	CAAT-box	CCAAT	2052	+	common cis-acting element in promoter and enhancer regions
Glyma.19G046600	CAAT-box	CAAT	2053	+
Glyma.19G046600	CAAT-box	CAAAT	2091	+	common cis-acting element in promoter and enhancer regions
Glyma.19G046600	HD-Zip 3	GTAAT(G/C)ATTAC	56	+	protein binding site
Glyma.19G046600	I-box	AAGATAAGGCT	1364	+	part of a light responsive element
Glyma.19G046600	I-box	AGATAAGG	1365	+	part of a light responsive element
Glyma.19G046600	I-box	AAGATAAGGCT	1956	+	part of a light responsive element
Glyma.19G046600	I-box	cGATAAGGCG	1957	+	part of a light responsive element
Glyma.19G046600	G-Box	CACGTG	1930	-	cis-acting regulatory element involved in light responsiveness
Glyma.19G046600	G-Box	TCCACATGGCA	1941	+	cis-acting regulatory element involved in light responsiveness
Glyma.19G046600	O2-site	GATGACATGG	495	-	cis-acting regulatory element involved in zein metabolism regulation
Glyma.19G046600	MYC	CAATTG	162	+
Glyma.19G046600	MYC	CATGTG	553	-
Glyma.19G046600	MYC	CATGTG	1943	-
Glyma.19G046600	Myc	TCTCTTA	196	-
Glyma.19G046600	Box 4	ATTAAT	275	+	part of a conserved DNA module involved in light responsiveness
Glyma.19G046600	Box 4	ATTAAT	1462	-	part of a conserved DNA module involved in light responsiveness
Glyma.19G046600	AACA_motif	TAACAAACTCCA	1861	+	involved in endosperm-specific negative expression
Glyma.19G046600	RY-element	CATGCATG	1782	-	cis-acting regulatory element involved in seed-specific regulation
Glyma.19G046600	TCA	TCATCTTCAT	227	-
Glyma.19G046600	ACE	CTAACGTATT	1807	-	cis-acting element involved in light responsiveness
Glyma.19G046600	MYB	TAACCA	26	-
Glyma.19G046600	MYB	CAACCA	719	-
Glyma.19G046600	MYB	CAACCA	1057	+
Glyma.19G046600	MYB	CAACCA	1172	+
Glyma.19G046600	MYB	TAACCA	1179	+
Glyma.19G046600	MYB	CAACCA	1388	-
Glyma.19G046600	MYB	CAACCA	1468	+
Glyma.19G046600	MYB	CAACCA	2049	+
Glyma.19G046600	MYB recognition site	CCGTTG	2029	-
Glyma.19G046800	WRE3	CCACCT	117	+		161
Glyma.19G046800	W box	TTGACC	93	+
Glyma.19G046800	GT1-motif	GGTTAAT	1065	-	light responsive element
Glyma.19G046800	GT1-motif	GGTTAA	1066	-	light responsive element
Glyma.19G046800	GT1-motif	GGTTAA	1671	-	light responsive element
Glyma.19G046800	TATA-box	TATACA	66	-	core promoter element around -30 of transcription start
Glyma.19G046800	TATA-box	TATA	68	+	core promoter element around -30 of transcription start
Glyma.19G046800	TATA-box	TATATAA	490	-	core promoter element around -30 of transcription start
Glyma.19G046800	TATA-box	TATATA	491	+	core promoter element around -30 of transcription start
Glyma.19G046800	TATA-box	TATA	493	+	core promoter element around -30 of transcription start
Glyma.19G046800	TATA-box	TATAAAA	806	-	core promoter element around -30 of transcription start
Glyma.19G046800	TATA-box	TATAAA	807	-	core promoter element around -30 of transcription start
Glyma.19G046800	TATA-box	TATATAA	808	-	core promoter element around -30 of transcription start
Glyma.19G046800	TATA-box	TATATA	809	+	core promoter element around -30 of transcription start
Glyma.19G046800	TATA-box	ATATAT	810	+	core promoter element around -30 of transcription start
Glyma.19G046800	TATA-box	TATA	811	+	core promoter element around -30 of transcription start
Glyma.19G046800	TATA-box	TATAA	1030	-	core promoter element around -30 of transcription start
Glyma.19G046800	TATA-box	TATA	1031	+	core promoter element around -30 of transcription start
Glyma.19G046800	TATA-box	ccTATAAAaa	1143	-	core promoter element around -30 of transcription start
Glyma.19G046800	TATA-box	TATAAAA	1144	-	core promoter element around -30 of transcription start
Glyma.19G046800	TATA-box	TATAAA	1145	-	core promoter element around -30 of transcription start
Glyma.19G046800	TATA-box	TATAA	1146	-	core promoter element around -30 of transcription start
Glyma.19G046800	TATA-box	TATA	1147	-	core promoter element around -30 of transcription start
Glyma.19G046800	TATA-box	TATAAA	1220	-	core promoter element around -30 of transcription start
Glyma.19G046800	TATA-box	TATAA	1221	-	core promoter element around -30 of transcription start
Glyma.19G046800	TATA-box	TATA	1222	-	core promoter element around -30 of transcription start
Glyma.19G046800	TATA-box	TATAA	1322	-	core promoter element around -30 of transcription start
Glyma.19G046800	TATA-box	TATA	1323	-	core promoter element around -30 of transcription start
Glyma.19G046800	TATA-box	TATA	1403	-	core promoter element around -30 of transcription start
Glyma.19G046800	TATA-box	ATTATA	1495	+	core promoter element around -30 of transcription start
Glyma.19G046800	TATA-box	TATAA	1496	-	core promoter element around -30 of transcription start
Glyma.19G046800	TATA-box	TATA	1497	-	core promoter element around -30 of transcription start
Glyma.19G046800	TATA-box	ATATAA	1630	+	core promoter element around -30 of transcription start
Glyma.19G046800	TATA-box	TATA	1631	-	core promoter element around -30 of transcription start
Glyma.19G046800	TATA-box	ATTATA	1997	+	core promoter element around -30 of transcription start
Glyma.19G046800	TATA-box	TATATAA	1998	-	core promoter element around -30 of transcription start
Glyma.19G046800	TATA-box	TATATA	1999	-	core promoter element around -30 of transcription start
Glyma.19G046800	TATA-box	ATATAT	2000	-	core promoter element around -30 of transcription start
Glyma.19G046800	TATA-box	TATATA	2001	-	core promoter element around -30 of transcription start
Glyma.19G046800	TATA-box	TATA	2003	-	core promoter element around -30 of transcription start
Glyma.19G046800	GATA-motif	AAGATAAGATT	19	+	part of a light responsive element
Glyma.19G046800	GATA-motif	AAGATAAGATT	1252	+	part of a light responsive element
Glyma.19G046800	GATA-motif	AAGGATAAGG	1850	+	part of a light responsive element
Glyma.19G046800	MRE	AACCTAA	1708	-	MYB binding site involved in light responsiveness
Glyma.19G046800	ARE	AAACCA	587	-	cis-acting regulatory element essential for the anaerobic induction
Glyma.19G046800	ARE	AAACCA	1739	+	cis-acting regulatory element essential for the anaerobic induction
Glyma.19G046800	ERE	ATTTTAAA	1624	-
Glyma.19G046800	MYB-like sequence	TAACCA	140	+
Glyma.19G046800	MYB-like sequence	TAACCA	1067	+
Glyma.19G046800	MSA-like	TCCAACGGT	1922	+	cis-acting element involved in cell cycle regulation
Glyma.19G046800	G-box	GCCACGTGGA	1823	-	cis-acting regulatory element involved in light responsiveness
Glyma.19G046800	G-box	CACGTG	1825	-	cis-acting regulatory element involved in light responsiveness
Glyma.19G046800		motif_sequence	199	-	short_function
Glyma.19G046800		motif_sequence	258	-	short_function
Glyma.19G046800		motif_sequence	388	+	short_function
Glyma.19G046800		motif_sequence	514	-	short_function
Glyma.19G046800		motif_sequence	626	-	short_function
Glyma.19G046800		motif_sequence	649	-	short_function
Glyma.19G046800		motif_sequence	798	+	short_function
Glyma.19G046800		motif_sequence	896	-	short_function
Glyma.19G046800		motif_sequence	1419	+	short_function
Glyma.19G046800		motif_sequence	1476	-	short_function
Glyma.19G046800		motif_sequence	1522	-	short_function
Glyma.19G046800		motif_sequence	1730	-	short_function
Glyma.19G046800		motif_sequence	1798	-	short_function
Glyma.19G046800	CCAAT-box	CAACGG	1924	+	MYBHv1 binding site
Glyma.19G046800	A-box	AATAACAAACTCC	1754	+	sequence conserved in alpha-amylase promoters
Glyma.19G046800	GCN4_motif	TGAGTCA	553	-	cis-regulatory element involved in endosperm expression
Glyma.19G046800	Unnamed__2	AACCTAACCT	1705	-
Glyma.19G046800	Unnamed__1	CGTGG	1824	-
Glyma.19G046800	Myb	TAACTG	15	-
Glyma.19G046800	Myb	TAACTG	795	+
Glyma.19G046800	Myb	TAACTG	867	+
Glyma.19G046800	Myb	CAACTG	1570	-
Glyma.19G046800	Unnamed__4	CTCC	124	-
Glyma.19G046800	Unnamed__4	CTCC	199	-
Glyma.19G046800	Unnamed__4	CTCC	298	-
Glyma.19G046800	Unnamed__4	CTCC	457	-
Glyma.19G046800	Unnamed__4	CTCC	633	-
Glyma.19G046800	Unnamed__4	CTCC	646	-
Glyma.19G046800	Unnamed__4	CTCC	667	-
Glyma.19G046800	Unnamed__4	CTCC	755	+
Glyma.19G046800	Unnamed__4	CTCC	1763	+
Glyma.19G046800	Unnamed__4	CTCC	1819	+
Glyma.19G046800	Unnamed__4	CTCC	1822	+
Glyma.19G046800	Unnamed__4	CTCC	1955	+
Glyma.19G046800	Unnamed__4	CTCC	2069	-
Glyma.19G046800	CAAT-box	CAAT	58	-
Glyma.19G046800	CAAT-box	CAAAT	91	-	common cis-acting element in promoter and enhancer regions
Glyma.19G046800	CAAT-box	CCAAT	154	-	common cis-acting element in promoter and enhancer regions
Glyma.19G046800	CAAT-box	CAAAT	195	-	common cis-acting element in promoter and enhancer regions
Glyma.19G046800	CAAT-box	CAAAT	208	-	common cis-acting element in promoter and enhancer regions
Glyma.19G046800	CAAT-box	CAAT	239	-
Glyma.19G046800	CAAT-box	CAAT	255	-
Glyma.19G046800	CAAT-box	CAAT	448	-
Glyma.19G046800	CAAT-box	CAAAT	499	-	common cis-acting element in promoter and enhancer regions
Glyma.19G046800	CAAT-box	CAAAT	529	-	common cis-acting element in promoter and enhancer regions
Glyma.19G046800	CAAT-box	CAAAT	577	+	common cis-acting element in promoter and enhancer regions
Glyma.19G046800	CAAT-box	CCAAT	630	-	common cis-acting element in promoter and enhancer regions
Glyma.19G046800	CAAT-box	CCAAT	692	-	common cis-acting element in promoter and enhancer regions
Glyma.19G046800	CAAT-box	CCAAT	706	-	common cis-acting element in promoter and enhancer regions
Glyma.19G046800	CAAT-box	CCAAT	740	-	common cis-acting element in promoter and enhancer regions
Glyma.19G046800	CAAT-box	CAAT	759	-
Glyma.19G046800	CAAT-box	CAAT	1053	+
Glyma.19G046800	CAAT-box	CCAAT	1070	+	common cis-acting element in promoter and enhancer regions
Glyma.19G046800	CAAT-box	CAAT	1071	+
Glyma.19G046800	CAAT-box	CAAAT	1128	-	common cis-acting element in promoter and enhancer regions
Glyma.19G046800	CAAT-box	CAAT	1226	-
Glyma.19G046800	CAAT-box	CAAT	1241	-
Glyma.19G046800	CAAT-box	CAAT	1270	-
Glyma.19G046800	CAAT-box	CAAAT	1311	-	common cis-acting element in promoter and enhancer regions
Glyma.19G046800	CAAT-box	CAAT	1425	-
Glyma.19G046800	CAAT-box	CAAAT	1455	+	common cis-acting element in promoter and enhancer regions
Glyma.19G046800	CAAT-box	CCAAT	1504	-	common cis-acting element in promoter and enhancer regions
Glyma.19G046800	CAAT-box	CCAAT	1509	+	common cis-acting element in promoter and enhancer regions
Glyma.19G046800	CAAT-box	CAAT	1510	+
Glyma.19G046800	CAAT-box	CCAAT	1608	+	common cis-acting element in promoter and enhancer regions
Glyma.19G046800	CAAT-box	CAAT	1609	+
Glyma.19G046800	CAAT-box	CAAAT	1749	+	common cis-acting element in promoter and enhancer regions
Glyma.19G046800	CAAT-box	CCAAT	1891	+	common cis-acting element in promoter and enhancer regions
Glyma.19G046800	CAAT-box	CAAT	1892	+
Glyma.19G046800	CAAT-box	CAAT	1919	+
Glyma.19G046800	CAAT-box	CCAAT	1947	+	common cis-acting element in promoter and enhancer regions
Glyma.19G046800	CAAT-box	CAAT	1948	+
Glyma.19G046800	CAAT-box	CAAAT	1986	+	common cis-acting element in promoter and enhancer regions
Glyma.19G046800	AT~TATA-box	TATATA	491	+
Glyma.19G046800	AT~TATA-box	TATATAAA	807	-
Glyma.19G046800	AT~TATA-box	TATATA	809	+
Glyma.19G046800	AT~TATA-box	TATATA	1999	-
Glyma.19G046800	AT~TATA-box	TATATA	2001	-
Glyma.19G046800	G-Box	CACGTG	1825	-	cis-acting regulatory element involved in light responsiveness
Glyma.19G046800	G-Box	TCCACATGGCA	1836	+	cis-acting regulatory element involved in light responsiveness
Glyma.19G046800	I-box	AAGATAAGGCT	1252	+	part of a light responsive element
Glyma.19G046800	I-box	AGATAAGG	1253	+	part of a light responsive element
Glyma.19G046800	I-box	AAGATAAGGCT	1851	+	part of a light responsive element
Glyma.19G046800	I-box	cGATAAGGCG	1852	+	part of a light responsive element
Glyma.19G046800	CAT-box	GCCACT	1154	-	cis-acting regulatory element related to meristem expression
Glyma.19G046800	MBS	CAACTG	1570	-	MYB binding site involved in drought-inducibility
Glyma.19G046800	STRE	AGGGG	664	+
Glyma.19G046800	STRE	AGGGG	1389	-
Glyma.19G046800	STRE	AGGGG	1952	-
Glyma.19G046800	ABRE	GACACGTGGC	1823	-	cis-acting element involved in the abscisic acid responsiveness
Glyma.19G046800	ABRE	CACGTG	1825	-	cis-acting element involved in the abscisic acid responsiveness
Glyma.19G046800	ABRE	ACGTG	1826	+	cis-acting element involved in the abscisic acid responsiveness
Glyma.19G046800	RY-element	CATGCATG	1677	-	cis-acting regulatory element involved in seed-specific regulation
Glyma.19G046800	AACA_motif	TAACAAACTCCA	1756	+	involved in endosperm-specific negative expression
Glyma.19G046800	ACE	CTAACGTATT	1702	-	cis-acting element involved in light responsiveness
Glyma.19G046800	TCA	TCATCTTCAT	256	-
Glyma.19G046800	MYB recognition site	CCGTTG	1924	-
Glyma.19G046800	MYB	TAACCA	140	+
Glyma.19G046800	MYB	CAACCA	593	-
Glyma.19G046800	MYB	CAACCA	945	+
Glyma.19G046800	MYB	CAACCA	1060	+
Glyma.19G046800	MYB	TAACCA	1067	+
Glyma.19G046800	MYB	CAACCA	1276	-
Glyma.19G046800	MYB	CAACCA	1356	+
Glyma.19G046800	MYB	CAACCA	1944	+
Glyma.19G046800	MYC	CATGTG	282	+
Glyma.19G046800	MYC	CATGTG	420	-
Glyma.19G046800	MYC	CATGTG	1838	-
Glyma.19G046800	Box 4	ATTAAT	1350	-	part of a conserved DNA module involved in light responsiveness
Glyma.19G046900	ERE	ATTTTAAA	83	+		135
Glyma.19G046900	ERE	ATTTTAAA	421	-
Glyma.19G046900	ERE	ATTTTAAA	963	+
Glyma.19G046900	ERE	ATTTTAAA	1575	-
Glyma.19G046900	ARE	AAACCA	53	-	cis-acting regulatory element essential for the anaerobic induction
Glyma.19G046900	ARE	AAACCA	521	-	cis-acting regulatory element essential for the anaerobic induction
Glyma.19G046900	ARE	AAACCA	1342	-	cis-acting regulatory element essential for the anaerobic induction
Glyma.19G046900	MYB-like sequence	TAACCA	750	+
Glyma.19G046900	GATA-motif	AAGATAAGATT	1153	+	part of a light responsive element
Glyma.19G046900	GATA-motif	AAGGATAAGG	1787	+	part of a light responsive element
Glyma.19G046900	TATA-box	TATA	130	+	core promoter element around -30 of transcription start
Glyma.19G046900	TATA-box	TATACA	160	-	core promoter element around -30 of transcription start
Glyma.19G046900	TATA-box	TATA	162	+	core promoter element around -30 of transcription start
Glyma.19G046900	TATA-box	ATATAA	183	+	core promoter element around -30 of transcription start
Glyma.19G046900	TATA-box	TATA	184	+	core promoter element around -30 of transcription start
Glyma.19G046900	TATA-box	TATTTAAA	419	+	core promoter element around -30 of transcription start
Glyma.19G046900	TATA-box	TATAAAA	703	-	core promoter element around -30 of transcription start
Glyma.19G046900	TATA-box	TATAAA	704	-	core promoter element around -30 of transcription start
Glyma.19G046900	TATA-box	TATAA	705	-	core promoter element around -30 of transcription start
Glyma.19G046900	TATA-box	TATA	706	+	core promoter element around -30 of transcription start
Glyma.19G046900	TATA-box	TATACA	937	-	core promoter element around -30 of transcription start
Glyma.19G046900	TATA-box	TATA	939	+	core promoter element around -30 of transcription start
Glyma.19G046900	TATA-box	TATA	951	+	core promoter element around -30 of transcription start
Glyma.19G046900	TATA-box	TATA	1000	-	core promoter element around -30 of transcription start
Glyma.19G046900	TATA-box	TATAAGAA	1119	-	core promoter element around -30 of transcription start
Glyma.19G046900	TATA-box	TATAA	1122	-	core promoter element around -30 of transcription start
Glyma.19G046900	TATA-box	TATA	1123	-	core promoter element around -30 of transcription start
Glyma.19G046900	TATA-box	ATTATA	1201	+	core promoter element around -30 of transcription start
Glyma.19G046900	TATA-box	TATATAA	1202	-	core promoter element around -30 of transcription start
Glyma.19G046900	TATA-box	TATATA	1203	-	core promoter element around -30 of transcription start
Glyma.19G046900	TATA-box	ATATAT	1204	-	core promoter element around -30 of transcription start
Glyma.19G046900	TATA-box	TATA	1205	-	core promoter element around -30 of transcription start
Glyma.19G046900	TATA-box	TATA	1274	-	core promoter element around -30 of transcription start
Glyma.19G046900	TATA-box	ATTATA	1476	+	core promoter element around -30 of transcription start
Glyma.19G046900	TATA-box	TATAA	1477	-	core promoter element around -30 of transcription start
Glyma.19G046900	TATA-box	TATA	1478	-	core promoter element around -30 of transcription start
Glyma.19G046900	TATA-box	TATA	1547	-	core promoter element around -30 of transcription start
Glyma.19G046900	TATA-box	ATATAA	1581	+	core promoter element around -30 of transcription start
Glyma.19G046900	TATA-box	TATA	1582	-	core promoter element around -30 of transcription start
Glyma.19G046900	TATA-box	TATAA	1852	-	core promoter element around -30 of transcription start
Glyma.19G046900	TATA-box	TATA	1853	-	core promoter element around -30 of transcription start
Glyma.19G046900	TATA-box	TACAAAA	1919	+	core promoter element around -30 of transcription start
Glyma.19G046900	TATA-box	TATA	1940	-	core promoter element around -30 of transcription start
Glyma.19G046900	MRE	AACCTAA	260	+	MYB binding site involved in light responsiveness
Glyma.19G046900	GT1-motif	GGTTAA	123	-	light responsive element
Glyma.19G046900	GT1-motif	GGTTAA	749	-	light responsive element
Glyma.19G046900	GT1-motif	GGTTAA	1627	-	light responsive element
Glyma.19G046900	ATCT-motif	AATCTAATCC	219	-	part of a conserved DNA module involved in light responsiveness
Glyma.19G046900	Unnamed__4	CTCC	44	-
Glyma.19G046900	Unnamed__4	CTCC	879	+
Glyma.19G046900	Unnamed__4	CTCC	1701	+
Glyma.19G046900	Unnamed__4	CTCC	1756	+
Glyma.19G046900	Unnamed__4	CTCC	1759	+
Glyma.19G046900	Myb	TAACTG	757	+
Glyma.19G046900		motif_sequence	390	-	short_function
Glyma.19G046900		motif_sequence	412	-	short_function
Glyma.19G046900		motif_sequence	572	-	short_function
Glyma.19G046900		motif_sequence	786	-	short_function
Glyma.19G046900		motif_sequence	1284	-	short_function
Glyma.19G046900		motif_sequence	1297	+	short_function
Glyma.19G046900		motif_sequence	1515	-	short_function
Glyma.19G046900		motif_sequence	1722	+	short_function
Glyma.19G046900		motif_sequence	1772	+	short_function
Glyma.19G046900		motif_sequence	1890	+	short_function
Glyma.19G046900	GCN4_motif	TGAGTCA	1376	+	cis-regulatory element involved in endosperm expression
Glyma.19G046900	AAGAA-motif	GAAAGAA	605	+
Glyma.19G046900	AAGAA-motif	gGTAAAGAAA	947	-
Glyma.19G046900	CAT-box	GCCACT	1036	-	cis-acting regulatory element related to meristem expression
Glyma.19G046900	CAT-box	GCCACT	1622	+	cis-acting regulatory element related to meristem expression
Glyma.19G046900	STRE	AGGGG	1267	-
Glyma.19G046900	AT~TATA-box	TATATA	1203	-
Glyma.19G046900	CAAT-box	CCAAT	4	+	common cis-acting element in promoter and enhancer regions
Glyma.19G046900	CAAT-box	CAAT	5	+
Glyma.19G046900	CAAT-box	CAAT	31	-
Glyma.19G046900	CAAT-box	CAAT	39	-
Glyma.19G046900	CAAT-box	CAAT	229	-
Glyma.19G046900	CAAT-box	CAAT	266	-
Glyma.19G046900	CAAT-box	CAAT	394	-
Glyma.19G046900	CAAT-box	CAAAT	427	-	common cis-acting element in promoter and enhancer regions
Glyma.19G046900	CAAT-box	CAAAT	457	-	common cis-acting element in promoter and enhancer regions
Glyma.19G046900	CAAT-box	CAAT	462	+
Glyma.19G046900	CAAT-box	CAAAT	464	-	common cis-acting element in promoter and enhancer regions
Glyma.19G046900	CAAT-box	CAAT	492	+
Glyma.19G046900	CAAT-box	CAAT	494	-
Glyma.19G046900	CAAT-box	CAAT	518	+
Glyma.19G046900	CAAT-box	CAAT	644	+
Glyma.19G046900	CAAT-box	CAAT	656	-
Glyma.19G046900	CAAT-box	CAAAT	691	+	common cis-acting element in promoter and enhancer regions
Glyma.19G046900	CAAT-box	CAAT	719	-
Glyma.19G046900	CAAT-box	CAAAT	792	-	common cis-acting element in promoter and enhancer regions
Glyma.19G046900	CAAT-box	CAAAT	802	-	common cis-acting element in promoter and enhancer regions
Glyma.19G046900	CAAT-box	CAAAT	917	-	common cis-acting element in promoter and enhancer regions
Glyma.19G046900	CAAT-box	CAAAT	943	+	common cis-acting element in promoter and enhancer regions
Glyma.19G046900	CAAT-box	CAAT	1003	-
Glyma.19G046900	CAAT-box	CAAAT	1010	-	common cis-acting element in promoter and enhancer regions
Glyma.19G046900	CAAT-box	CAAT	1098	+
Glyma.19G046900	CAAT-box	CAAT	1110	-
Glyma.19G046900	CAAT-box	CAAT	1141	+
Glyma.19G046900	CAAT-box	CAAT	1166	-
Glyma.19G046900	CAAT-box	CAAT	1185	+
Glyma.19G046900	CAAT-box	CAAAT	1333	+	common cis-acting element in promoter and enhancer regions
Glyma.19G046900	CAAT-box	CAAT	1395	-
Glyma.19G046900	CAAT-box	CAAT	1432	-
Glyma.19G046900	CAAT-box	CAAT	1468	+
Glyma.19G046900	CAAT-box	CAAT	1487	+
Glyma.19G046900	CAAT-box	CCAAT	1559	+	common cis-acting element in promoter and enhancer regions
Glyma.19G046900	CAAT-box	CAAT	1560	+
Glyma.19G046900	CAAT-box	CAAAT	1565	+	common cis-acting element in promoter and enhancer regions
Glyma.19G046900	CAAT-box	CAAT	1805	+
Glyma.19G046900	CAAT-box	CCAAT	1829	+	common cis-acting element in promoter and enhancer regions
Glyma.19G046900	CAAT-box	CAAT	1830	+
Glyma.19G046900	CAAT-box	CAAT	1857	+
Glyma.19G046900	CAAT-box	CAAT	1861	+
Glyma.19G046900	CAAT-box	CCAAT	1906	-	common cis-acting element in promoter and enhancer regions
Glyma.19G046900	I-box	AAGATAAGGCT	1153	+	part of a light responsive element
Glyma.19G046900	I-box	AGATAAGG	1154	+	part of a light responsive element
Glyma.19G046900	O2-site	GATGATGTGG	1252	-	cis-acting regulatory element involved in zein metabolism regulation
Glyma.19G046900	Gap-box	CAAATGAA(A/G)A	797	-	part of a light responsive element
Glyma.19G046900	MYC	CATGTG	359	-
Glyma.19G046900	MYC	CAATTG	492	+
Glyma.19G046900	MYC	CATTTG	691	-
Glyma.19G046900	MYC	CATTTG	801	+
Glyma.19G046900	Box 4	ATTAAT	473	+	part of a conserved DNA module involved in light responsiveness
Glyma.19G046900	Box 4	ATTAAT	1229	-	part of a conserved DNA module involved in light responsiveness
Glyma.19G046900	chs-CMA1a	TTACTTAA	1501	+	part of a light responsive element
Glyma.19G046900	TCA	TCATCTTCAT	1888	+
Glyma.19G046900	ACE	CTAACGTATT	1658	-	cis-acting element involved in light responsiveness
Glyma.19G046900	MYB	CAACCA	527	-
Glyma.19G046900	MYB	TAACCA	750	+
Glyma.19G046900	MYB	CAACCA	838	+
Glyma.19G046900	MYB	CAACCA	1235	+
Glyma.19G046900	MYB	CAACCA	1239	+
Glyma.19G046900	MYB	CAACCA	1864	-
Glyma.19G046900	WUN-motif	CCATTTCAA	596	-
Glyma.19G046900	WUN-motif	AAATTACT	1978	-
Glyma.19G047000	CAAT-box	CCAAT	50	-	common cis-acting element in promoter and enhancer regions	144
Glyma.19G047000	CAAT-box	CAAT	60	+
Glyma.19G047000	CAAT-box	CAAAT	116	+	common cis-acting element in promoter and enhancer regions
Glyma.19G047000	CAAT-box	CAAT	202	-
Glyma.19G047000	CAAT-box	CAAT	434	+
Glyma.19G047000	CAAT-box	CAAT	614	+
Glyma.19G047000	CAAT-box	CCAAT	621	-	common cis-acting element in promoter and enhancer regions
Glyma.19G047000	CAAT-box	CCAAT	696	+	common cis-acting element in promoter and enhancer regions
Glyma.19G047000	CAAT-box	CAAT	697	+
Glyma.19G047000	CAAT-box	CAAAT	729	+	common cis-acting element in promoter and enhancer regions
Glyma.19G047000	CAAT-box	CAAT	732	-
Glyma.19G047000	CAAT-box	CAAT	736	+
Glyma.19G047000	CAAT-box	CAAT	740	+
Glyma.19G047000	CAAT-box	CAAT	865	+
Glyma.19G047000	CAAT-box	CAAT	909	-
Glyma.19G047000	CAAT-box	CAAAT	933	+	common cis-acting element in promoter and enhancer regions
Glyma.19G047000	CAAT-box	CAAT	936	-
Glyma.19G047000	CAAT-box	CAAAT	1341	-	common cis-acting element in promoter and enhancer regions
Glyma.19G047000	CAAT-box	CAAT	1380	-
Glyma.19G047000	CAAT-box	TGCCAAC	1509	+	common cis-acting element in promoter and enhancer regions
Glyma.19G047000	CAAT-box	CAAT	1518	+
Glyma.19G047000	CAAT-box	CAAT	1630	+
Glyma.19G047000	CAAT-box	CAAT	1737	-
Glyma.19G047000	CAAT-box	CAAT	1865	-
Glyma.19G047000	CAAT-box	CAAT	1881	-
Glyma.19G047000	CAAT-box	CCAAT	1897	+	common cis-acting element in promoter and enhancer regions
Glyma.19G047000	CAAT-box	CAAT	1898	+
Glyma.19G047000	CAAT-box	CCAAT	1921	-	common cis-acting element in promoter and enhancer regions
Glyma.19G047000	CAAT-box	CAAT	1981	+
Glyma.19G047000	AT~TATA-box	TATATA	1951	-
Glyma.19G047000	AT~TATA-box	TATATA	1953	-
Glyma.19G047000	I-box	AAGATAAGGCT	242	+	part of a light responsive element
Glyma.19G047000	I-box	AGATAAGG	243	+	part of a light responsive element
Glyma.19G047000	G-Box	CACGTT	1540	-	cis-acting regulatory element involved in light responsiveness
Glyma.19G047000	O2-site	GTTGACGTGA	1537	+	cis-acting regulatory element involved in zein metabolism regulation
Glyma.19G047000	ABRE	ACGTG	1541	+	cis-acting element involved in the abscisic acid responsiveness
Glyma.19G047000	AAGAA-motif	GAAAGAA	265	+
Glyma.19G047000	AAGAA-motif	GAAAGAA	1714	-
Glyma.19G047000	Myb-binding site	CAACAG	925	-
Glyma.19G047000	STRE	AGGGG	83	+
Glyma.19G047000	STRE	AGGGG	1411	+
Glyma.19G047000	STRE	AGGGG	1482	+
Glyma.19G047000	GARE-motif	TCTGTTG	924	+	gibberellin-responsive element
Glyma.19G047000	ACE	GACACGTATG	1362	+	cis-acting element involved in light responsiveness
Glyma.19G047000	CGTCA-motif	CGTCA	1544	-	cis-acting regulatory element involved in the MeJA-responsiveness
Glyma.19G047000	TATA	TATAAAAT	386	-
Glyma.19G047000	MYB recognition site	CCGTTG	182	-
Glyma.19G047000	MYB	CAACCA	4	-
Glyma.19G047000	MYB	CAACAG	925	-
Glyma.19G047000	MYB	TAACCA	1118	-
Glyma.19G047000	MYB	CAACCA	1141	-
Glyma.19G047000	MYC	CATGTG	777	+
Glyma.19G047000	MYC	CATGTG	845	+
Glyma.19G047000	MYC	CATTTG	1340	+
Glyma.19G047000	Box 4	ATTAAT	511	+	part of a conserved DNA module involved in light responsiveness
Glyma.19G047000	Box 4	ATTAAT	559	+	part of a conserved DNA module involved in light responsiveness
Glyma.19G047000	Box 4	ATTAAT	1788	-	part of a conserved DNA module involved in light responsiveness
Glyma.19G047000	Box 4	ATTAAT	1817	-	part of a conserved DNA module involved in light responsiveness
Glyma.19G047000	circadian	CAAAGATATC	1641	+	cis-acting regulatory element involved in circadian control
Glyma.19G047000	GATA-motif	AAGGATAAGG	241	+	part of a light responsive element
Glyma.19G047000	GATA-motif	AAGATAAGATT	242	+	part of a light responsive element
Glyma.19G047000	GATA-motif	GATAGGG	1046	-	part of a light responsive element
Glyma.19G047000	TATA-box	TATAAAA	387	-	core promoter element around -30 of transcription start
Glyma.19G047000	TATA-box	TATAAA	388	-	core promoter element around -30 of transcription start
Glyma.19G047000	TATA-box	TATAA	389	-	core promoter element around -30 of transcription start
Glyma.19G047000	TATA-box	TATA	390	+	core promoter element around -30 of transcription start
Glyma.19G047000	TATA-box	TATTTAAA	566	-	core promoter element around -30 of transcription start
Glyma.19G047000	TATA-box	ATATAA	571	+	core promoter element around -30 of transcription start
Glyma.19G047000	TATA-box	TATA	572	+	core promoter element around -30 of transcription start
Glyma.19G047000	TATA-box	TACAAAA	594	+	core promoter element around -30 of transcription start
Glyma.19G047000	TATA-box	TATA	722	+	core promoter element around -30 of transcription start
Glyma.19G047000	TATA-box	TATA	807	+	core promoter element around -30 of transcription start
Glyma.19G047000	TATA-box	TACAAAA	1639	+	core promoter element around -30 of transcription start
Glyma.19G047000	TATA-box	TATAAAA	1747	-	core promoter element around -30 of transcription start
Glyma.19G047000	TATA-box	TATAAA	1748	-	core promoter element around -30 of transcription start
Glyma.19G047000	TATA-box	TATAA	1749	-	core promoter element around -30 of transcription start
Glyma.19G047000	TATA-box	TATA	1750	-	core promoter element around -30 of transcription start
Glyma.19G047000	TATA-box	TATA	1762	-	core promoter element around -30 of transcription start
Glyma.19G047000	TATA-box	ATTATA	1831	+	core promoter element around -30 of transcription start
Glyma.19G047000	TATA-box	TATAA	1832	-	core promoter element around -30 of transcription start
Glyma.19G047000	TATA-box	TATA	1833	-	core promoter element around -30 of transcription start
Glyma.19G047000	TATA-box	TATAA	1839	-	core promoter element around -30 of transcription start
Glyma.19G047000	TATA-box	TATA	1840	-	core promoter element around -30 of transcription start
Glyma.19G047000	TATA-box	TATA	1906	-	core promoter element around -30 of transcription start
Glyma.19G047000	TATA-box	TATATAA	1950	-	core promoter element around -30 of transcription start
Glyma.19G047000	TATA-box	TATATA	1951	-	core promoter element around -30 of transcription start
Glyma.19G047000	TATA-box	ATATAT	1952	-	core promoter element around -30 of transcription start
Glyma.19G047000	TATA-box	TATATA	1953	-	core promoter element around -30 of transcription start
Glyma.19G047000	TATA-box	TATA	1955	-	core promoter element around -30 of transcription start
Glyma.19G047000	WRE3	CCACCT	155	-
Glyma.19G047000	TCCC-motif	TCTCCCT	1390	-	part of a light responsive element
Glyma.19G047000	GT1-motif	GGTTAA	2066	-	light responsive element
Glyma.19G047000	ARE	AAACCA	913	+	cis-acting regulatory element essential for the anaerobic induction
Glyma.19G047000	ARE	AAACCA	954	+	cis-acting regulatory element essential for the anaerobic induction
Glyma.19G047000	ARE	AAACCA	1016	+	cis-acting regulatory element essential for the anaerobic induction
Glyma.19G047000	MYB-like sequence	TAACCA	1118	-
Glyma.19G047000	as-1	TGACG	1544	+
Glyma.19G047000	CCAAT-box	CAACGG	182	+	MYBHv1 binding site
Glyma.19G047000		motif_sequence	97	+	short_function
Glyma.19G047000		motif_sequence	134	+	short_function
Glyma.19G047000		motif_sequence	138	-	short_function
Glyma.19G047000		motif_sequence	256	-	short_function
Glyma.19G047000		motif_sequence	634	+	short_function
Glyma.19G047000		motif_sequence	651	+	short_function
Glyma.19G047000		motif_sequence	752	+	short_function
Glyma.19G047000		motif_sequence	760	+	short_function
Glyma.19G047000		motif_sequence	816	-	short_function
Glyma.19G047000		motif_sequence	842	-	short_function
Glyma.19G047000		motif_sequence	850	-	short_function
Glyma.19G047000		motif_sequence	1152	-	short_function
Glyma.19G047000		motif_sequence	1179	-	short_function
Glyma.19G047000		motif_sequence	1323	-	short_function
Glyma.19G047000		motif_sequence	1392	-	short_function
Glyma.19G047000		motif_sequence	2044	+	short_function
Glyma.19G047000	MSA-like	TCCAACGGT	180	+	cis-acting element involved in cell cycle regulation
Glyma.19G047000	G-box	CACGAC	172	+	cis-acting regulatory element involved in light responsiveness
Glyma.19G047000	G-box	CACGAC	1160	-	cis-acting regulatory element involved in light responsiveness
Glyma.19G047000	TGACG-motif	TGACG	1544	+	cis-acting regulatory element involved in the MeJA-responsiveness
Glyma.19G047000	Unnamed__1	CGTGG	1277	+
Glyma.19G047000	Unnamed__4	CTCC	53	-
Glyma.19G047000	Unnamed__4	CTCC	149	+
Glyma.19G047000	Unnamed__4	CTCC	256	-
Glyma.19G047000	Unnamed__4	CTCC	292	-
Glyma.19G047000	Unnamed__4	CTCC	625	-
Glyma.19G047000	Unnamed__4	CTCC	636	+
Glyma.19G047000	Unnamed__4	CTCC	765	+
Glyma.19G047000	Unnamed__4	CTCC	1067	-
Glyma.19G047000	Unnamed__4	CTCC	1095	+
Glyma.19G047000	Unnamed__4	CTCC	1235	-
Glyma.19G047000	Unnamed__4	CTCC	1280	-
Glyma.19G047000	Unnamed__4	CTCC	1323	-
Glyma.19G047000	Unnamed__4	CTCC	1357	-
Glyma.19G047000	Unnamed__4	CTCC	1371	-
Glyma.19G047000	Unnamed__4	CTCC	1392	-
Glyma.19G047000	Unnamed__4	CTCC	1397	-
Glyma.19G047000	Unnamed__4	CTCC	1415	-
Glyma.19G047000	Unnamed__4	CTCC	1418	-
Glyma.19G047000	Unnamed__4	CTCC	2046	+
Glyma.19G047000	Myb	TAACTG	2054	-
Glyma.19G047000	P-box	CCTTTTG	42	-	gibberellin-responsive element
Glyma.19G047000	P-box	CCTTTTG	1173	-	gibberellin-responsive element
Glyma.19G047000	DRE1	ACCGAGA	1055	-
Glyma.19G047000	F-box	CTATTCTCATT	290	-
Glyma.19G047000	F-box	CTATTCTCATT	877	-
