# Supplementary material for: Genome-Wide Analysis and Expression Profiling of Soybean RbcS Family in Response to Plant Hormones and Functional Identification of GmRbcS8 in Soybean Mosaic Virus
Source: Int J Mol Sci. 2024 Aug 26;25(17):9231. doi: 10.3390/ijms25179231 (PMC11395302; doi:10.3390/ijms25179231)
Supplement: Supplementary file 1 [file ijms-25-09231-s001.zip › ijms-3144116-supplementary/Supplementary Table 5.xlsx]

## Sheet: Sheet1
Supplementary Table 5. The primers used in this study.
Gene ID	Name	Primer sequence
Glyma.08G365300	QRbcS-1-F	TGGCTTCCTCTATGATGTCCTC
	QRbcS-1-R	ATAGCTCCAACTCGAATTCCAAG
Glyma.13G046200	QRbcS-2-F	CAAGAACCCATTGTCCTTGCAT
	QRbcS-2-R	CAAAGTAAGGCCAAGCTCAACT
Glyma.13G097100	QRbcS-3-F	TGCCAGGGTACTATGACGGT
	QRbcS-3-R	AAACAAACGGCTGCGACTTC
Glyma.14G089500	QRbcS-4-F	TGGAAGAGTATGGCCTCGGA
	QRbcS-4-R	TGGATTGGATTGGATTGAACGC
Glyma.18G182200	QRbcS-5-F	ATGGCTTCCTCTATGATGTCCTC
	QRbcS-5-R	ATTCACCTCCAACTCGAATTCCA
Glyma.18G182300	QRbcS-6-F	ACCTATCACAAGCAACACTGGA
	QRbcS-6-R	TGAGTCTGTGCACCCAAACA
Glyma.18G296900	QRbcS-7-F	ACCACCGTTAACCGTAGCAG
	QRbcS-7-R	TGACGCATTGGACTTGACGA
Glyma.19G046600	QRbcS-8-F	GCTGTAATGTCATCACTTATTCAATCC
	QRbcS-8-R	TTCTTCTGCTGCCAGATATCCA
Glyma.19G046800	QRbcS-9-F	GATTTCATCATCCTGTATTTTTGGT
	QRbcS-9-R	AGAAAAGATTAATTTCAGCCCACTA
Glyma.19G046900	QRbcS-10-F	CCGATCTCCTCCCCAGTAGT
	QRbcS-10-R	GGCGAATGTTGTCGAATCCG
Glyma.19G047000	QRbcS-11-F	CCCAGCAGTTACCACCGTTA
	QRbcS-11-R	TGATCTGTTGTGCTCACGGT
Actin4	Actin4-F	GCTCTTCTTGCTTTCACCCTT
	Actin4-R	TTCCTTCACAATTTCATCATACC
Glyma.19G046600	TRV2-RbcS8-F	AGGTTACCGAATTCTCGTGCCGGTGCCGGCATG
	TRV2-RbcS8-R	ATGGAGGCCTTCTAGACGGTACACGAAACCGTGCTCC
Glyma.19G046600	qRbcS8-vigs-F	AAAGCATTTGTAGCCGCCAC
	qRbcS8-vigs-R	AGAAATGCAAGGACGATGGGT
SMV-CP	qSMVCP-F	GTGGGTGATGATGGATGG
	qSMVCP-R	TGCCCTGTTTGGTGTTTT
